# Supplementary material for: Is There Sufficient Local Evidence to Inform Biofortification Policies Against Micronutrient Deficiencies? A Global Concern for Food Security and Human Health
Source: Int J Environ Res Public Health. 2026 Feb 19;23(2):261. doi: 10.3390/ijerph23020261 (PMC12940344; doi:10.3390/ijerph23020261)
Supplement: Supplementary file 1 [file ijerph-23-00261-s001.zip]

Archive with 1 entries (1 files):
- ijerph-3946419-supplementary.xlsx
