# Supplementary material for: Is There Sufficient Local Evidence to Inform Biofortification Policies Against Micronutrient Deficiencies? A Global Concern for Food Security and Human Health
Source: Int J Environ Res Public Health. 2026 Feb 19;23(2):261. doi: 10.3390/ijerph23020261 (PMC12940344; doi:10.3390/ijerph23020261)
Supplement: Supplementary file 1 [file ijerph-23-00261-s001.zip › ijerph-3946419-supplementary.xlsx]

## Sheet: Countries and authorships
Position	Country	Region	Income group	Frequency
0	India	South Asia	Lower middle income	242.0
1	United States	North America	High income	130.0
2	Pakistan	Middle East, North Africa, Afghanistan & Pakistan	Lower middle income	89.0
3	China	East Asia & Pacific	Upper middle income	79.0
4	Australia	East Asia & Pacific	High income	50.0
5	United Kingdom	Europe & Central Asia	High income	40.0
6	Brazil	Latin America & Caribbean	Upper middle income	39.0
7	Mexico	Latin America & Caribbean	Upper middle income	34.0
8	Germany	Europe & Central Asia	High income	34.0
9	Colombia	Latin America & Caribbean	Upper middle income	31.0
10	Kenya	Sub-Saharan Africa	Lower middle income	30.0
11	Nigeria	Sub-Saharan Africa	Lower middle income	27.0
12	Turkey	Europe & Central Asia	Upper middle income	26.0
13	Uganda	Sub-Saharan Africa	Low income	25.0
14	Saudi Arabia	Middle East, North Africa, Afghanistan & Pakistan	High income	23.0
15	Italy	Europe & Central Asia	High income	23.0
16	South Africa	Sub-Saharan Africa	Upper middle income	22.0
17	South Korea	East Asia & Pacific	High income	19.0
18	Philippines	East Asia & Pacific	Lower middle income	18.0
19	Belgium	Europe & Central Asia	High income	16.0
20	Spain	Europe & Central Asia	High income	15.0
21	Switzerland	Europe & Central Asia	High income	14.0
22	Iran	Middle East, North Africa, Afghanistan & Pakistan	Upper middle income	14.0
23	Canada	North America	High income	14.0
24	Ireland	Europe & Central Asia	High income	13.0
25	Egypt	Middle East, North Africa, Afghanistan & Pakistan	Lower middle income	12.0
26	Bangladesh	South Asia	Lower middle income	12.0
27	Netherlands	Europe & Central Asia	High income	11.0
28	France	Europe & Central Asia	High income	10.0
29	Ethiopia	Sub-Saharan Africa		10.0
30	Ghana	Sub-Saharan Africa	Lower middle income	9.0
31	Poland	Europe & Central Asia	High income	8.0
32	Sweden	Europe & Central Asia	High income	7.0
33	Nepal	South Asia	Lower middle income	7.0
34	Zimbabwe	Sub-Saharan Africa	Lower middle income	6.0
35	Tanzania	Sub-Saharan Africa	Lower middle income	6.0
36	Portugal	Europe & Central Asia	High income	6.0
37	Peru	Latin America & Caribbean	Upper middle income	6.0
38	Oman	Middle East, North Africa, Afghanistan & Pakistan	High income	6.0
39	Mozambique	Sub-Saharan Africa	Low income	6.0
40	Morocco	Middle East, North Africa, Afghanistan & Pakistan	Lower middle income	6.0
41	Japan	East Asia & Pacific	High income	6.0
42	Zambia	Sub-Saharan Africa	Lower middle income	5.0
43	Vietnam	East Asia & Pacific	Lower middle income	5.0
44	Benin	Sub-Saharan Africa	Lower middle income	5.0
45	Thailand	East Asia & Pacific	Upper middle income	4.0
46	Russian Federation	Europe & Central Asia	High income	4.0
47	Malaysia	East Asia & Pacific	Upper middle income	4.0
48	Hong Kong	East Asia & Pacific	High income	4.0
49	Denmark	Europe & Central Asia	High income	4.0
50	Sri Lanka	South Asia	Lower middle income	3.0
51	Slovakia	Europe & Central Asia	High income	3.0
52	Senegal	Sub-Saharan Africa	Lower middle income	3.0
53	Malawi	Sub-Saharan Africa	Low income	3.0
54	Kazakhstan	Europe & Central Asia	Upper middle income	3.0
55	Israel	Middle East, North Africa, Afghanistan & Pakistan	High income	3.0
56	Indonesia	East Asia & Pacific	Upper middle income	3.0
57	Greece	Europe & Central Asia	High income	3.0
58	Czech Republic	Europe & Central Asia	High income	3.0
59	Taiwan	East Asia & Pacific	High income	2.0
60	Slovenia	Europe & Central Asia	High income	2.0
61	Serbia	Europe & Central Asia	Upper middle income	2.0
62	Qatar	Middle East, North Africa, Afghanistan & Pakistan	High income	2.0
63	Niger	Sub-Saharan Africa	Low income	2.0
64	Madagascar	Sub-Saharan Africa	Low income	2.0
65	Jordan	Middle East, North Africa, Afghanistan & Pakistan	Lower middle income	2.0
66	Finland	Europe & Central Asia	High income	2.0
67	Croatia	Europe & Central Asia	High income	2.0
68	Chile	Latin America & Caribbean	High income	2.0
69	Austria	Europe & Central Asia	High income	2.0
70	Armenia	Europe & Central Asia	Upper middle income	2.0
71	Argentina	Latin America & Caribbean	Upper middle income	2.0
72	Venezuela	Latin America & Caribbean		1.0
73	TÃ¼rkiye	Europe & Central Asia	Upper middle income	1.0
74	Syrian Arab Republic	Middle East, North Africa, Afghanistan & Pakistan	Low income	1.0
75	Sudan	Sub-Saharan Africa	Low income	1.0
76	Singapore	East Asia & Pacific	High income	1.0
77	Sierra Leone	Sub-Saharan Africa	Low income	1.0
78	Rwanda	Sub-Saharan Africa	Low income	1.0
79	New Zealand	East Asia & Pacific	High income	1.0
80	Myanmar	East Asia & Pacific	Lower middle income	1.0
81	Mauritius	Sub-Saharan Africa	Upper middle income	1.0
82	Lithuania	Europe & Central Asia	High income	1.0
83	Hungary	Europe & Central Asia	High income	1.0
84	Costa Rica	Latin America & Caribbean	High income	1.0
85	Congo	Sub-Saharan Africa	Lower middle income	1.0
86	Burkina Faso	Sub-Saharan Africa	Low income	1.0
87	Bosnia and Herzegovina	Europe & Central Asia	Upper middle income	1.0
88	Azerbaijan	Europe & Central Asia	Upper middle income	1.0
89	Algeria	Middle East, North Africa, Afghanistan & Pakistan	Upper middle income	1.0
90	Afghanistan	Middle East, North Africa, Afghanistan & Pakistan	Low income	1.0

## Sheet: Consumption of iodized salt
Entity	Year	Consumption of iodized salt (% of households)	Category	Publications Frequency
Afghanistan	2004	28.3		1.0
Afghanistan	2011	54.8	severely off-track	1.0
Afghanistan	2015	56.6	severely off-track	1.0
Albania	2000	78.5	off-track	0
Albania	2005	97.1	off-track	0
Albania	2009	90.9	off-track	0
Albania	2017	64.6	severely off-track	0
Algeria	2006	68.3	severely off-track	1.0
Algeria	2012	81.5	off-track	1.0
Algeria	2019	89.1	off-track	1.0
Angola	2001	56.7	severely off-track	0
Angola	2015	82.4	off-track	0
Armenia	2000	90.3	off-track	2.0
Armenia	2005	99.3	off-track	2.0
Armenia	2016	99.4	off-track	2.0
Azerbaijan	2000	63.6	severely off-track	1.0
Azerbaijan	2006	94.3	off-track	1.0
Azerbaijan	2011	95	off-track	1.0
Azerbaijan	2013	93.4	off-track	1.0
Bangladesh	2004	81.4	off-track	12.0
Bangladesh	2005	83	off-track	12.0
Bangladesh	2006	84.3	off-track	12.0
Bangladesh	2011	81.4	off-track	12.0
Bangladesh	2013	72.6	off-track	12.0
Bangladesh	2015	68.3	severely off-track	12.0
Bangladesh	2019	76	off-track	12.0
Barbados	2012	36.8		0
Belize	2015	84.9	off-track	0
Benin	1996	73.8	off-track	5.0
Benin	2001	79.8	off-track	5.0
Benin	2006	79.3	off-track	5.0
Benin	2011	83.9	off-track	5.0
Benin	2012	89	off-track	5.0
Benin	2014	69.2	severely off-track	5.0
Benin	2018	84.7	off-track	5.0
Bhutan	2008	98.4	off-track	0
Bolivia	1994	82.9	off-track	0
Bolivia	2000	84.5	off-track	0
Bolivia	2003	88	off-track	0
Bolivia	2008	85.4	off-track	0
Bolivia	2016	85.7	off-track	0
Botswana	2000	91.9	off-track	0
Botswana	2007	82.6	off-track	0
Brazil	1996	92.9	off-track	39.0
Brazil	2007	98.4	off-track	39.0
Bulgaria	2012	91.9	off-track	0
Burkina Faso	2003	80.4	off-track	1.0
Burkina Faso	2006	51.1	severely off-track	1.0
Burkina Faso	2010	92.1	off-track	1.0
Burundi	2000	71.1	off-track	0
Burundi	2010	87.2	off-track	0
Burundi	2016	89.4	off-track	0
Cambodia	2000	13.8		0
Cambodia	2005	71.7	off-track	0
Cambodia	2008	71.5	off-track	0
Cambodia	2010	81.7	off-track	0
Cambodia	2011	68.2	severely off-track	0
Cambodia	2014	68.2	severely off-track	0
Cameroon	1998	84.6	off-track	0
Cameroon	2000	90.9	off-track	0
Cameroon	2004	84.9	off-track	0
Cameroon	2006	83.6	off-track	0
Cameroon	2011	92	off-track	0
Cameroon	2014	86	off-track	0
Cameroon	2018	90.7	off-track	0
Cape Verde	2008	97.2	off-track	0
Cape Verde	2010	91.9	off-track	0
Central African Republic	1994	22.7		0
Central African Republic	2000	86.6	off-track	0
Central African Republic	2006	77.6	off-track	0
Central African Republic	2010	77	off-track	0
Central African Republic	2012	84.3	off-track	0
Central African Republic	2019	76	off-track	0
Chad	1997	56.4	severely off-track	0
Chad	2000	64.6	severely off-track	0
Chad	2004	66.1	severely off-track	0
Chad	2010	73.6	off-track	0
Chad	2015	76.5	off-track	0
Chad	2019	65	severely off-track	0
China	2009	96.4	off-track	79.0
China	2010	96.6	off-track	79.0
China	2011	96.8	off-track	79.0
China	2014	96.3	off-track	79.0
China	2018	96.6	off-track	79.0
Comoros	2000	91	off-track	0
Comoros	2012	81.9	off-track	0
Congo	2005	86.7	off-track	1.0
Congo	2011	89.8	off-track	1.0
Congo	2014	91.1	off-track	1.0
Cote d'Ivoire	2000	68.8	severely off-track	0
Cote d'Ivoire	2012	81.8	off-track	0
Cote d'Ivoire	2016	79.7	off-track	0
Cuba	2019	89.9	off-track	0
Democratic Republic of Congo	2001	77.1	off-track	0
Democratic Republic of Congo	2007	78.8	off-track	0
Democratic Republic of Congo	2010	73.3	off-track	0
Democratic Republic of Congo	2013	82.3	off-track	0
Democratic Republic of Congo	2017	84.7	off-track	0
Djibouti	2006	4.4		0
Dominican Republic	2000	29.9		0
Dominican Republic	2006	31.9		0
East Asia and Pacific (WB)	2010	9164189		0
East Asia and Pacific (WB)	2018	921316		0
East Timor	2007	75.6	off-track	0
East Timor	2013	94.9	off-track	0
East Timor	2016	83.5	off-track	0
Egypt	2000	55.9	severely off-track	12.0
Egypt	2003	79.2	off-track	12.0
Egypt	2005	82.9	off-track	12.0
Egypt	2008	96.5	off-track	12.0
Egypt	2014	88.7	off-track	12.0
Egypt	2015	92.5	off-track	12.0
Equatorial Guinea	2000	57.4	severely off-track	0
Eritrea	2002	72.3	off-track	0
Eritrea	2010	86.2	off-track	0
Eswatini	2000	85.1	off-track	0
Eswatini	2006	93.2	off-track	0
Eswatini	2010	85.4	off-track	0
Eswatini	2014	90.4	off-track	0
Ethiopia	2000	28.4		10.0
Ethiopia	2005	54.3	severely off-track	10.0
Ethiopia	2011	14.6		10.0
Ethiopia	2015	84.6	off-track	10.0
Ethiopia	2016	85.6	off-track	10.0
Gabon	2000	15.3		0
Gabon	2012	89.5	off-track	0
Gambia	2000	37.2		0
Gambia	2006	17		0
Gambia	2010	52.4	severely off-track	0
Gambia	2013	69.1	severely off-track	0
Gambia	2018	74.7	off-track	0
Georgia	2005	95.9	off-track	0
Georgia	2009	98.1	off-track	0
Ghana	1998	27.8		9.0
Ghana	2003	37.8		9.0
Ghana	2006	50.8	severely off-track	9.0
Ghana	2011	68	severely off-track	9.0
Ghana	2014	56.8	severely off-track	9.0
Ghana	2015	63.9	severely off-track	9.0
Ghana	2017	68.9	severely off-track	9.0
Guatemala	1995	91.5	off-track	0
Guatemala	1999	59	severely off-track	0
Guatemala	2009	88.2	off-track	0
Guinea	1999	12.5		0
Guinea	2005	46.1		0
Guinea	2007	51.9	severely off-track	0
Guinea	2012	60.7	severely off-track	0
Guinea	2016	72.6	off-track	0
Guinea	2018	52.6	severely off-track	0
Guinea-Bissau	2000	7		0
Guinea-Bissau	2006	3.8		0
Guinea-Bissau	2010	26.3		0
Guinea-Bissau	2012	33.9		0
Guinea-Bissau	2014	25.7		0
Guinea-Bissau	2019	32.6		0
Guyana	2009	19.7		0
Guyana	2014	42.8		0
Haiti	2000	23.1		0
Haiti	2006	10.1		0
Haiti	2012	15.9		0
Haiti	2017	7.5		0
India	1999	71.5	off-track	242.0
India	2006	75.4	off-track	242.0
India	2015	94.5	off-track	242.0
India	2016	92.7	off-track	242.0
India	2018	92.4	off-track	242.0
Indonesia	2013	91.9	off-track	3.0
Iran	1997	94.4	off-track	14.0
Iran	2000	93.5	off-track	14.0
Iraq	2000	52.2	severely off-track	0
Iraq	2006	54.5	severely off-track	0
Iraq	2011	54.5	severely off-track	0
Iraq	2018	68.3	severely off-track	0
Jordan	2000	88.3	off-track	2.0
Kazakhstan	1999	30.2		3.0
Kazakhstan	2006	95.5	off-track	3.0
Kazakhstan	2010	94.8	off-track	3.0
Kazakhstan	2015	94.4	off-track	3.0
Kenya	2000	95.6	off-track	30.0
Kenya	2008	95.5	off-track	30.0
Kenya	2014	94.6	off-track	30.0
Kiribati	2018	76.9	off-track	0
Kyrgyzstan	2006	97	off-track	0
Kyrgyzstan	2012	96.1	off-track	0
Kyrgyzstan	2014	99.2	off-track	0
Kyrgyzstan	2018	98.7	off-track	0
Laos	2000	91.5	off-track	0
Laos	2006	83.8	off-track	0
Laos	2011	79.5	off-track	0
Laos	2017	93.6	off-track	0
Lebanon	2004	95.3	off-track	0
Lesotho	2000	71.6	off-track	0
Lesotho	2004	92.4	off-track	0
Lesotho	2009	92.3	off-track	0
Lesotho	2014	85	off-track	0
Liberia	2011	94.1	off-track	0
Liberia	2013	91.1	off-track	0
Libya	2003	58.9	severely off-track	0
Libya	2007	69.1	severely off-track	0
Libya	2014	69.9	severely off-track	0
Low-income countries	2010	6351825		0
Lower-middle-income countries	2000	68.44	severely off-track	0
Lower-middle-income countries	2018	876104		0
Madagascar	1997	79.2	off-track	2.0
Madagascar	2000	76.7	off-track	2.0
Madagascar	2004	71.4	off-track	2.0
Madagascar	2009	68.4	severely off-track	2.0
Malawi	2000	82	off-track	3.0
Malawi	2006	76.8	off-track	3.0
Malawi	2010	84.6	off-track	3.0
Malawi	2014	77.8	off-track	3.0
Malawi	2015	77.7	off-track	3.0
Malaysia	2008	28.2		4.0
Maldives	2008	96.7	off-track	0
Mali	2001	67.7	severely off-track	0
Mali	2006	86.2	off-track	0
Mali	2010	81.1	off-track	0
Mali	2015	90.3	off-track	0
Mali	2018	89.4	off-track	0
Mauritania	2000	2		0
Mauritania	2007	5.2		0
Mauritania	2011	24.4		0
Mauritania	2015	7.6		0
Mauritania	2018	25.2		0
Middle East	Afghanistan and Pakistan (WB)			0
Moldova	2000	78.8	off-track	0
Moldova	2005	60.3	severely off-track	0
Moldova	2012	58	severely off-track	0
Mongolia	2000	49.8		0
Mongolia	2005	83.1	off-track	0
Mongolia	2010	81	off-track	0
Mongolia	2013	79.8	off-track	0
Mongolia	2016	79.9	off-track	0
Mongolia	2018	75.1	off-track	0
Morocco	2006	43.3		6.0
Mozambique	2003	53.7	severely off-track	6.0
Mozambique	2008	58.3	severely off-track	6.0
Mozambique	2011	42.5		6.0
Myanmar	2000	73.8	off-track	1.0
Myanmar	2016	80.9	off-track	1.0
Myanmar	2018	85	off-track	1.0
Namibia	2000	75.6	off-track	0
Namibia	2013	73.6	off-track	0
Nepal	1998	82.9	off-track	7.0
Nepal	2005	94.7	off-track	7.0
Nepal	2011	97.3	off-track	7.0
Nepal	2014	95.9	off-track	7.0
Nepal	2016	95.2	off-track	7.0
Nepal	2017	94.2	off-track	7.0
Niger	1998	64.8	severely off-track	2.0
Niger	2000	43.4		2.0
Niger	2006	72.9	off-track	2.0
Niger	2010	59.6	severely off-track	2.0
Niger	2012	49.5		2.0
Niger	2014	59.4	severely off-track	2.0
Nigeria	1999	94.8	off-track	27.0
Nigeria	2003	94.5	off-track	27.0
Nigeria	2007	93	off-track	27.0
Nigeria	2008	92.4	off-track	27.0
Nigeria	2011	92.6	off-track	27.0
Nigeria	2018	93.3	off-track	27.0
North Korea	2009	48		0
North Korea	2010	42.1		0
North Korea	2017	37.5		0
Oman	2014	87.7	off-track	6.0
Pakistan	2011	68.6	severely off-track	89.0
Palestine	2004	83	off-track	0
Palestine	2006	96.8	off-track	0
Palestine	2010	91	off-track	0
Palestine	2013	90.5	off-track	0
Palestine	2014	88.2	off-track	0
Palestine	2020	95.7	off-track	0
Papua New Guinea	2005	59.7	severely off-track	0
Paraguay	1996	84.1	off-track	0
Paraguay	2011	93.4	off-track	0
Peru	2000	97	off-track	6.0
Peru	2008	92.1	off-track	6.0
Peru	2010	90.1	off-track	6.0
Peru	2011	92	off-track	6.0
Peru	2012	92.3	off-track	6.0
Peru	2013	91.5	off-track	6.0
Peru	2014	90.2	off-track	6.0
Peru	2015	88.1	off-track	6.0
Peru	2016	87.1	off-track	6.0
Peru	2017	88.2	off-track	6.0
Peru	2018	88.7	off-track	6.0
Peru	2019	90.8	off-track	6.0
Philippines	1999	22.9		18.0
Philippines	2013	52.4	severely off-track	18.0
Philippines	2014	52.4	severely off-track	18.0
Philippines	2018	57	severely off-track	18.0
Qatar	2012	99.4	off-track	2.0
Rwanda	2000	98	off-track	1.0
Rwanda	2005	97.1	off-track	1.0
Rwanda	2010	91.1	off-track	1.0
Rwanda	2015	90.5	off-track	1.0
Saint Lucia	2012	74.7	off-track	0
Samoa	2014	96.4	off-track	0
Sao Tome and Principe	2000	81.7	off-track	0
Sao Tome and Principe	2008	71.3	off-track	0
Sao Tome and Principe	2014	90.8	off-track	0
Sao Tome and Principe	2019	88.6	off-track	0
Saudi Arabia	2012	69.8	severely off-track	23.0
Senegal	2000	29.3		3.0
Senegal	2005	64.1	severely off-track	3.0
Senegal	2011	43.1		3.0
Senegal	2013	50.6	severely off-track	3.0
Senegal	2014	56.7	severely off-track	3.0
Senegal	2015	50.6	severely off-track	3.0
Senegal	2016	56.7	severely off-track	3.0
Senegal	2017	61.8	severely off-track	3.0
Senegal	2018	65.1	severely off-track	3.0
Sierra Leone	2000	40.3		1.0
Sierra Leone	2005	71.3	off-track	1.0
Sierra Leone	2007	68.1	severely off-track	1.0
Sierra Leone	2008	75.5	off-track	1.0
Sierra Leone	2010	77.2	off-track	1.0
Sierra Leone	2013	74.4	off-track	1.0
Sierra Leone	2017	85.3	off-track	1.0
Sierra Leone	2019	82.2	off-track	1.0
Solomon Islands	2015	88.4	off-track	0
Somalia	2006	7.6		0
Somalia	2009	6.9		0
South Africa	2016	91.1	off-track	22.0
South Asia (WB)	2000	72042915		0
South Asia (WB)	2018	9080439		0
South Sudan	2010	60	severely off-track	0
Sri Lanka	2000	88	off-track	3.0
Sri Lanka	2007	92.7	off-track	3.0
Sri Lanka	2010	95.3	off-track	3.0
Sri Lanka	2016	96.9	off-track	3.0
Sub-Saharan Africa (WB)	2000	6970191		0
Sub-Saharan Africa (WB)	2010	6938508		0
Sub-Saharan Africa (WB)	2018	8499737		0
Sudan	2010	14.6		1.0
Sudan	2014	34.4		1.0
Syria	2009	65.4	severely off-track	0
Syria	2019	72	off-track	0
Tajikistan	2000	35.1		0
Tajikistan	2005	68.6	severely off-track	0
Tajikistan	2007	85	off-track	0
Tajikistan	2009	82.6	off-track	0
Tajikistan	2012	83.7	off-track	0
Tajikistan	2016	74	off-track	0
Tajikistan	2017	91.4	off-track	0
Tanzania	1999	66.8	severely off-track	6.0
Tanzania	2004	68.5	severely off-track	6.0
Tanzania	2010	77.9	off-track	6.0
Tanzania	2011	80.2	off-track	6.0
Tanzania	2013	73.1	off-track	6.0
Tanzania	2015	80.7	off-track	6.0
Tanzania	2016	76	off-track	6.0
Thailand	2006	57.6	severely off-track	4.0
Thailand	2012	82.8	off-track	4.0
Thailand	2016	84.7	off-track	4.0
Thailand	2019	84.1	off-track	4.0
Togo	2006	74.7	off-track	0
Togo	2010	81.4	off-track	0
Togo	2014	77.1	off-track	0
Togo	2017	80.5	off-track	0
Trinidad and Tobago	2000	13.8		0
Trinidad and Tobago	2006	52.6	severely off-track	0
Trinidad and Tobago	2011	62.6	severely off-track	0
Turkey	2004	59.2	severely off-track	26.0
Turkey	2008	85.3	off-track	26.0
Turkmenistan	2000	88.5	off-track	0
Turkmenistan	2006	96.4	off-track	0
Turkmenistan	2015	99.7	off-track	0
Uganda	1995	68	severely off-track	25.0
Uganda	2000	89	off-track	25.0
Uganda	2006	88.1	off-track	25.0
Uganda	2011	91.5	off-track	25.0
Uganda	2016	91.3	off-track	25.0
Ukraine	2005	33.7		0
Ukraine	2012	35.9		0
Uzbekistan	2000	50.9	severely off-track	0
Uzbekistan	2006	81.5	off-track	0
Vanuatu	2008	32.6		0
Vanuatu	2013	62.6	severely off-track	0
Vietnam	2000	58.5	severely off-track	5.0
Vietnam	2010	60.9	severely off-track	5.0
Yemen	2003	58.2	severely off-track	0
Yemen	2013	48.7		0
Zambia	1996	80.2	off-track	5.0
Zambia	1999	55.5	severely off-track	5.0
Zambia	2002	79.7	off-track	5.0
Zambia	2013	88.4	off-track	5.0
Zimbabwe	2010	92.7	off-track	6.0
Zimbabwe	2014	88.5	off-track	6.0
Zimbabwe	2015	93.3	off-track	6.0
Zimbabwe	2019	83.8	off-track	6.0

## Sheet: Prevalence of zinc deficiency
Entity	Year	Prevalence of zinc deficiency	Category	Publications Frequency
Afghanistan	1990	20.4		1.0
Afghanistan	1995	20.2		1.0
Afghanistan	2000	19.9		1.0
Afghanistan	2005	20.2		1.0
Albania	1990	13.3		0
Albania	1995	6.2		0
Albania	2000	6.1		0
Albania	2005	5.3		0
Algeria	1990	13.1		1.0
Algeria	1995	14.8		1.0
Algeria	2000	17.3		1.0
Algeria	2005	16.6		1.0
Andorra	1990	5.4		0
Andorra	1995	5.5		0
Andorra	2000	5.7		0
Andorra	2005	5.6		0
Angola	1990	24.6		0
Angola	1995	28.2	above 25%	0
Angola	2000	25.8	above 25%	0
Angola	2005	24.4		0
Antigua and Barbuda	1990	4.8		0
Antigua and Barbuda	1995	6.1		0
Antigua and Barbuda	2000	7.1		0
Antigua and Barbuda	2005	6.8		0
Argentina	1990	1.7		2.0
Argentina	1995	1.8		2.0
Argentina	2000	2		2.0
Argentina	2005	2.3		2.0
Armenia	1990	15		2.0
Armenia	1995	19.3		2.0
Armenia	2000	20.4		2.0
Armenia	2005	16.3		2.0
Australia	1990	3.2		50.0
Australia	1995	3.3		50.0
Australia	2000	3.6		50.0
Australia	2005	3.8		50.0
Austria	1990	6.4		2.0
Austria	1995	5.5		2.0
Austria	2000	5.8		2.0
Austria	2005	7.4		2.0
Azerbaijan	1990	15.6		1.0
Azerbaijan	1995	21		1.0
Azerbaijan	2000	21.5		1.0
Azerbaijan	2005	22.4		1.0
Bahamas	1990	3.9		0
Bahamas	1995	5.1		0
Bahamas	2000	5		0
Bahamas	2005	5.7		0
Bahrain	1990	21.5		0
Bahrain	1995	22.8		0
Bahrain	2000	22.9		0
Bahrain	2005	24.8		0
Bangladesh	1990	28.3	above 25%	12.0
Bangladesh	1995	31.3	above 25%	12.0
Bangladesh	2000	29.5	above 25%	12.0
Bangladesh	2005	29.7	above 25%	12.0
Barbados	1990	6.4		0
Barbados	1995	8.7		0
Barbados	2000	9.6		0
Barbados	2005	9.3		0
Belarus	1990	7.2		0
Belarus	1995	8.1		0
Belarus	2000	8.7		0
Belarus	2005	9		0
Belgium	1990	5.5		16.0
Belgium	1995	5.8		16.0
Belgium	2000	6.1		16.0
Belgium	2005	6.8		16.0
Belize	1990	10.2		0
Belize	1995	11.1		0
Belize	2000	12.3		0
Belize	2005	13.6		0
Benin	1990	17.8		5.0
Benin	1995	16.8		5.0
Benin	2000	17.3		5.0
Benin	2005	17.9		5.0
Bhutan	1990	23.4		0
Bhutan	1995	23.2		0
Bhutan	2000	27	above 25%	0
Bhutan	2005	31.7	above 25%	0
Bolivia	1990	10.1		0
Bolivia	1995	10.9		0
Bolivia	2000	10.4		0
Bolivia	2005	11.1		0
Bosnia and Herzegovina	1990	14.1		1.0
Bosnia and Herzegovina	1995	16.7		1.0
Bosnia and Herzegovina	2000	16.5		1.0
Bosnia and Herzegovina	2005	16.7		1.0
Botswana	1990	18.9		0
Botswana	1995	21.2		0
Botswana	2000	29.5	above 25%	0
Botswana	2005	30.6	above 25%	0
Brazil	1990	9.6		39.0
Brazil	1995	8.1		39.0
Brazil	2000	7.3		39.0
Brazil	2005	7.3		39.0
Brunei	1990	8.7		0
Brunei	1995	8.3		0
Brunei	2000	10.9		0
Brunei	2005	10.6		0
Bulgaria	1990	7.4		0
Bulgaria	1995	8.9		0
Bulgaria	2000	10		0
Bulgaria	2005	15.3		0
Burkina Faso	1990	42.7	above 35%	1.0
Burkina Faso	1995	41.9	above 35%	1.0
Burkina Faso	2000	39.4	above 35%	1.0
Burkina Faso	2005	39.4	above 35%	1.0
Burundi	1990	29.2	above 25%	0
Burundi	1995	30.8	above 25%	0
Burundi	2000	33.6	above 25%	0
Burundi	2005	38	above 35%	0
Cambodia	1990	14.4		0
Cambodia	1995	14.9		0
Cambodia	2000	15.5		0
Cambodia	2005	16.4		0
Cameroon	1990	35.5	above 35%	0
Cameroon	1995	37.4	above 35%	0
Cameroon	2000	33.8	above 25%	0
Cameroon	2005	33.8	above 25%	0
Canada	1990	6.4		14.0
Canada	1995	6.9		14.0
Canada	2000	6.8		14.0
Canada	2005	8		14.0
Cape Verde	1990	21.9		0
Cape Verde	1995	20.1		0
Cape Verde	2000	18.8		0
Cape Verde	2005	16.8		0
Central African Republic	1990	19.1		0
Central African Republic	1995	17.6		0
Central African Republic	2000	16.7		0
Central African Republic	2005	16.1		0
Chad	1990	34.1	above 25%	0
Chad	1995	39.1	above 35%	0
Chad	2000	33.7	above 25%	0
Chad	2005	34.5	above 25%	0
Chile	1990	6.8		2.0
Chile	1995	5.1		2.0
Chile	2000	5.4		2.0
Chile	2005	5.7		2.0
China	1990	16.9		79.0
China	1995	11		79.0
China	2000	8.3		79.0
China	2005	7.5		79.0
Colombia	1990	9.6		31.0
Colombia	1995	10		31.0
Colombia	2000	10.7		31.0
Colombia	2005	10.7		31.0
Comoros	1990	27.5	above 25%	0
Comoros	1995	31.1	above 25%	0
Comoros	2000	35.3	above 35%	0
Comoros	2005	32	above 25%	0
Congo	1990	29	above 25%	1.0
Congo	1995	26.8	above 25%	1.0
Congo	2000	27.3	above 25%	1.0
Congo	2005	21.6		1.0
Costa Rica	1990	13.7		1.0
Costa Rica	1995	12.4		1.0
Costa Rica	2000	12.9		1.0
Costa Rica	2005	15.7		1.0
Cote d'Ivoire	1990	32.6	above 25%	0
Cote d'Ivoire	1995	32.9	above 25%	0
Cote d'Ivoire	2000	35.2	above 35%	0
Cote d'Ivoire	2005	33.4	above 25%	0
Croatia	1990	10.7		2.0
Croatia	1995	16.4		2.0
Croatia	2000	15.6		2.0
Croatia	2005	12.4		2.0
Cuba	1990	13.5		0
Cuba	1995	21.6		0
Cuba	2000	19.4		0
Cuba	2005	20.2		0
Cyprus	1990	5		0
Cyprus	1995	4.8		0
Cyprus	2000	5		0
Cyprus	2005	6.1		0
Czechia	1990	7.1		0
Czechia	1995	7.9		0
Czechia	2000	9.9		0
Czechia	2005	11		0
Democratic Republic of Congo	1990	32.2	above 25%	0
Democratic Republic of Congo	1995	40.9	above 35%	0
Democratic Republic of Congo	2000	52.1	above 35%	0
Democratic Republic of Congo	2005	54.3	above 35%	0
Denmark	1990	7.6		4.0
Denmark	1995	7.7		4.0
Denmark	2000	6.3		4.0
Denmark	2005	6.2		4.0
Djibouti	1990	20.5		0
Djibouti	1995	18.4		0
Djibouti	2000	17.7		0
Djibouti	2005	16		0
Dominica	1990	7.6		0
Dominica	1995	8		0
Dominica	2000	8.2		0
Dominica	2005	8.7		0
Dominican Republic	1990	18.8		0
Dominican Republic	1995	18.7		0
Dominican Republic	2000	20.3		0
Dominican Republic	2005	19.4		0
East Timor	1990	16		0
East Timor	1995	16.2		0
East Timor	2000	13.6		0
East Timor	2005	16.9		0
Ecuador	1990	13.2		0
Ecuador	1995	10.3		0
Ecuador	2000	9.2		0
Ecuador	2005	7.9		0
Egypt	1990	10.6		12.0
Egypt	1995	11		12.0
Egypt	2000	11.8		12.0
Egypt	2005	12.1		12.0
El Salvador	1990	36.9	above 35%	0
El Salvador	1995	36	above 35%	0
El Salvador	2000	30.9	above 25%	0
El Salvador	2005	28	above 25%	0
Equatorial Guinea	1990	27.7	above 25%	0
Equatorial Guinea	1995	24.3		0
Equatorial Guinea	2000	24.9		0
Equatorial Guinea	2005	28	above 25%	0
Eritrea	1990	15.5		0
Eritrea	1995	15.5		0
Eritrea	2000	17.4		0
Eritrea	2005	19.8		0
Estonia	1990	5.9		0
Estonia	1995	8		0
Estonia	2000	10.4		0
Estonia	2005	10.5		0
Eswatini	1990	15.2		0
Eswatini	1995	19.4		0
Eswatini	2000	21		0
Eswatini	2005	18.3		0
Ethiopia	1990	12.9		10.0
Ethiopia	1995	11.4		10.0
Ethiopia	2000	10.5		10.0
Ethiopia	2005	11		10.0
Fiji	1990	7.9		0
Fiji	1995	7.9		0
Fiji	2000	8.8		0
Fiji	2005	10.9		0
Finland	1990	4.1		2.0
Finland	1995	4.4		2.0
Finland	2000	4.4		2.0
Finland	2005	4.6		2.0
France	1990	3		10.0
France	1995	3.1		10.0
France	2000	3.4		10.0
France	2005	3.9		10.0
Gabon	1990	12.1		0
Gabon	1995	11.4		0
Gabon	2000	13		0
Gabon	2005	13.2		0
Gambia	1990	27.2	above 25%	0
Gambia	1995	32.1	above 25%	0
Gambia	2000	34.9	above 25%	0
Gambia	2005	34.9	above 25%	0
Georgia	1990	21.3		0
Georgia	1995	25		0
Georgia	2000	23.1		0
Georgia	2005	23.6		0
Germany	1990	7.7		34.0
Germany	1995	8.7		34.0
Germany	2000	9.3		34.0
Germany	2005	9		34.0
Ghana	1990	26.1	above 25%	9.0
Ghana	1995	22.8		9.0
Ghana	2000	23.3		9.0
Ghana	2005	21.6		9.0
Greece	1990	6.4		3.0
Greece	1995	6.5		3.0
Greece	2000	6.6		3.0
Greece	2005	7.2		3.0
Grenada	1990	10.7		0
Grenada	1995	10.7		0
Grenada	2000	10.8		0
Grenada	2005	10.7		0
Guatemala	1990	35.6	above 35%	0
Guatemala	1995	34.1	above 25%	0
Guatemala	2000	31.5	above 25%	0
Guatemala	2005	29.8	above 25%	0
Guinea	1990	19.1		0
Guinea	1995	18.8		0
Guinea	2000	19.7		0
Guinea	2005	19.6		0
Guinea-Bissau	1990	23.1		0
Guinea-Bissau	1995	22.8		0
Guinea-Bissau	2000	24.5		0
Guinea-Bissau	2005	27.1	above 25%	0
Guyana	1990	29.4	above 25%	0
Guyana	1995	18.1		0
Guyana	2000	12.9		0
Guyana	2005	13.2		0
Haiti	1990	40.6	above 35%	0
Haiti	1995	39.4	above 35%	0
Haiti	2000	34.1	above 25%	0
Haiti	2005	34.9	above 25%	0
Honduras	1990	30.5	above 25%	0
Honduras	1995	25.4	above 25%	0
Honduras	2000	24.1		0
Honduras	2005	22.5		0
Hong Kong	1990	21.8		4.0
Hong Kong	1995	22.2		4.0
Hong Kong	2000	23		4.0
Hong Kong	2005	22.7		4.0
Hungary	1990	4.8		1.0
Hungary	1995	7.1		1.0
Hungary	2000	7.6		1.0
Hungary	2005	8.4		1.0
Iceland	1990	3.2		0
Iceland	1995	3.3		0
Iceland	2000	3		0
Iceland	2005	3.1		0
India	1990	27.7	above 25%	242.0
India	1995	28.4	above 25%	242.0
India	2000	29.4	above 25%	242.0
India	2005	31.2	above 25%	242.0
Indonesia	1990	29.1	above 25%	3.0
Indonesia	1995	28.9	above 25%	3.0
Indonesia	2000	32.1	above 25%	3.0
Indonesia	2005	31.2	above 25%	3.0
Iran	1990	14.2		14.0
Iran	1995	15.9		14.0
Iran	2000	20		14.0
Iran	2005	23.2		14.0
Iraq	1990	12.2		0
Iraq	1995	12.7		0
Iraq	2000	13.1		0
Iraq	2005	13.1		0
Ireland	1990	3		13.0
Ireland	1995	3.6		13.0
Ireland	2000	3.6		13.0
Ireland	2005	4		13.0
Israel	1990	6.6		3.0
Israel	1995	6.5		3.0
Israel	2000	6.2		3.0
Israel	2005	5.5		3.0
Italy	1990	5.2		23.0
Italy	1995	5.6		23.0
Italy	2000	5.6		23.0
Italy	2005	5.8		23.0
Jamaica	1990	16.8		0
Jamaica	1995	12		0
Jamaica	2000	11.4		0
Jamaica	2005	11.4		0
Japan	1990	14.7		6.0
Japan	1995	14.7		6.0
Japan	2000	15.5		6.0
Japan	2005	16.4		6.0
Jordan	1990	12.5		2.0
Jordan	1995	15.7		2.0
Jordan	2000	17.3		2.0
Jordan	2005	16.3		2.0
Kazakhstan	1990	5.1		3.0
Kazakhstan	1995	4.6		3.0
Kazakhstan	2000	5.5		3.0
Kazakhstan	2005	4.9		3.0
Kenya	1990	21.2		30.0
Kenya	1995	25.1	above 25%	30.0
Kenya	2000	27.3	above 25%	30.0
Kenya	2005	25.3	above 25%	30.0
Kiribati	1990	24.8		0
Kiribati	1995	24		0
Kiribati	2000	23.6		0
Kiribati	2005	20.9		0
Kuwait	1990	9		0
Kuwait	1995	9.5		0
Kuwait	2000	12.5		0
Kuwait	2005	15.4		0
Kyrgyzstan	1990	4.5		0
Kyrgyzstan	1995	4.1		0
Kyrgyzstan	2000	4.4		0
Kyrgyzstan	2005	6		0
Laos	1990	20.4		0
Laos	1995	17.3		0
Laos	2000	15.7		0
Laos	2005	14.8		0
Latvia	1990	6.6		0
Latvia	1995	7.2		0
Latvia	2000	12.5		0
Latvia	2005	11.6		0
Lebanon	1990	14.1		0
Lebanon	1995	14		0
Lebanon	2000	14.4		0
Lebanon	2005	14.3		0
Lesotho	1990	31.5	above 25%	0
Lesotho	1995	34.1	above 25%	0
Lesotho	2000	36.8	above 35%	0
Lesotho	2005	38.3	above 35%	0
Liberia	1990	25.6	above 25%	0
Liberia	1995	34.8	above 25%	0
Liberia	2000	36.4	above 35%	0
Liberia	2005	35.2	above 35%	0
Libya	1990	9		0
Libya	1995	11.9		0
Libya	2000	14.4		0
Libya	2005	16.8		0
Lithuania	1990	8		1.0
Lithuania	1995	9.8		1.0
Lithuania	2000	10.1		1.0
Lithuania	2005	7.5		1.0
Luxembourg	1990	5.4		0
Luxembourg	1995	4.3		0
Luxembourg	2000	3.6		0
Luxembourg	2005	3.6		0
Madagascar	1990	10		2.0
Madagascar	1995	11.1		2.0
Madagascar	2000	13.8		2.0
Madagascar	2005	16		2.0
Malawi	1990	46.8	above 35%	3.0
Malawi	1995	47.1	above 35%	3.0
Malawi	2000	41.1	above 35%	3.0
Malawi	2005	40.6	above 35%	3.0
Malaysia	1990	9.6		4.0
Malaysia	1995	8.1		4.0
Malaysia	2000	11.4		4.0
Malaysia	2005	11.3		4.0
Maldives	1990	18.8		0
Maldives	1995	14.1		0
Maldives	2000	13.8		0
Maldives	2005	14.4		0
Mali	1990	31.4	above 25%	0
Mali	1995	31.2	above 25%	0
Mali	2000	24.8		0
Mali	2005	22.3		0
Malta	1990	6.8		0
Malta	1995	7		0
Malta	2000	7.8		0
Malta	2005	8.1		0
Marshall Islands	1990	10.2		0
Marshall Islands	1995	9.4		0
Marshall Islands	2000	10.5		0
Marshall Islands	2005	10.4		0
Mauritania	1990	9.1		0
Mauritania	1995	13.6		0
Mauritania	2000	9.7		0
Mauritania	2005	9.6		0
Mauritius	1990	18.7		1.0
Mauritius	1995	17.7		1.0
Mauritius	2000	16		1.0
Mauritius	2005	16.3		1.0
Mexico	1990	18.7		34.0
Mexico	1995	18.9		34.0
Mexico	2000	17.3		34.0
Mexico	2005	16.9		34.0
Micronesia (country)	1990	9.1		0
Micronesia (country)	1995	9.8		0
Micronesia (country)	2000	10.4		0
Micronesia (country)	2005	10.8		0
Moldova	1990	9.7		0
Moldova	1995	15.3		0
Moldova	2000	20		0
Moldova	2005	20		0
Mongolia	1990	1.5		0
Mongolia	1995	1.5		0
Mongolia	2000	2		0
Mongolia	2005	4.1		0
Montenegro	1990	7.9		0
Montenegro	1995	8.4		0
Montenegro	2000	8.3		0
Montenegro	2005	7.5		0
Morocco	1990	15		6.0
Morocco	1995	17.8		6.0
Morocco	2000	18.9		6.0
Morocco	2005	19.2		6.0
Mozambique	1990	39.8	above 35%	6.0
Mozambique	1995	36.6	above 35%	6.0
Mozambique	2000	31.9	above 25%	6.0
Mozambique	2005	31.4	above 25%	6.0
Myanmar	1990	30.5	above 25%	1.0
Myanmar	1995	30.6	above 25%	1.0
Myanmar	2000	28.2	above 25%	1.0
Myanmar	2005	19.5		1.0
Namibia	1990	22.6		0
Namibia	1995	33.3	above 25%	0
Namibia	2000	18.5		0
Namibia	2005	21.4		0
Nepal	1990	24.4		7.0
Nepal	1995	24		7.0
Nepal	2000	23.6		7.0
Nepal	2005	23.7		7.0
Netherlands	1990	4.4		11.0
Netherlands	1995	4.1		11.0
Netherlands	2000	4		11.0
Netherlands	2005	5		11.0
New Zealand	1990	3.1		1.0
New Zealand	1995	3.3		1.0
New Zealand	2000	4.3		1.0
New Zealand	2005	4.4		1.0
Nicaragua	1990	35.6	above 35%	0
Nicaragua	1995	36.2	above 35%	0
Nicaragua	2000	30.8	above 25%	0
Nicaragua	2005	29.2	above 25%	0
Niger	1990	26.8	above 25%	2.0
Niger	1995	25.6	above 25%	2.0
Niger	2000	19.5		2.0
Niger	2005	16.9		2.0
Nigeria	1990	22.3		27.0
Nigeria	1995	20.2		27.0
Nigeria	2000	21		27.0
Nigeria	2005	20.6		27.0
North Korea	1990	25.4	above 25%	0
North Korea	1995	35.3	above 35%	0
North Korea	2000	33.1	above 25%	0
North Korea	2005	31.2	above 25%	0
North Macedonia	1990	11.4		0
North Macedonia	1995	12.5		0
North Macedonia	2000	15		0
North Macedonia	2005	14.1		0
Norway	1990	5.9		0
Norway	1995	5.3		0
Norway	2000	5.6		0
Norway	2005	6.2		0
Oman	1990	13.9		6.0
Oman	1995	17.8		6.0
Oman	2000	19.2		6.0
Oman	2005	21.2		6.0
Pakistan	1990	18.6		89.0
Pakistan	1995	17.4		89.0
Pakistan	2000	18.5		89.0
Pakistan	2005	20.4		89.0
Palestine	1990	77.6	above 35%	0
Palestine	1995	23.6		0
Palestine	2000	13.6		0
Palestine	2005	15.3		0
Panama	1990	14.5		0
Panama	1995	15.1		0
Panama	2000	13.8		0
Panama	2005	15.1		0
Papua New Guinea	1990	9.2		0
Papua New Guinea	1995	10.4		0
Papua New Guinea	2000	10.1		0
Papua New Guinea	2005	10		0
Paraguay	1990	5.7		0
Paraguay	1995	4.8		0
Paraguay	2000	5.6		0
Paraguay	2005	8.9		0
Peru	1990	23.7		6.0
Peru	1995	20.3		6.0
Peru	2000	18.4		6.0
Peru	2005	16.7		6.0
Philippines	1990	13.4		18.0
Philippines	1995	11.6		18.0
Philippines	2000	10.5		18.0
Philippines	2005	9.9		18.0
Poland	1990	6.2		8.0
Poland	1995	8.5		8.0
Poland	2000	9.6		8.0
Poland	2005	10.3		8.0
Portugal	1990	7.5		6.0
Portugal	1995	6.4		6.0
Portugal	2000	6.2		6.0
Portugal	2005	6.3		6.0
Qatar	1990	26.6	above 25%	2.0
Qatar	1995	28.1	above 25%	2.0
Qatar	2000	29.4	above 25%	2.0
Qatar	2005	33.4	above 25%	2.0
Romania	1990	8.8		0
Romania	1995	9.1		0
Romania	2000	8.8		0
Romania	2005	7.5		0
Russia	1990	6.8		0
Russia	1995	6.7		0
Russia	2000	8.9		0
Russia	2005	8.3		0
Rwanda	1990	37.5	above 35%	1.0
Rwanda	1995	39.6	above 35%	1.0
Rwanda	2000	38.4	above 35%	1.0
Rwanda	2005	34.9	above 25%	1.0
Saint Lucia	1990	6.1		0
Saint Lucia	1995	4.8		0
Saint Lucia	2000	5.1		0
Saint Lucia	2005	5.3		0
Saint Vincent and the Grenadines	1990	15.7		0
Saint Vincent and the Grenadines	1995	14.8		0
Saint Vincent and the Grenadines	2000	12.9		0
Saint Vincent and the Grenadines	2005	10.9		0
Samoa	1990	5.8		0
Samoa	1995	5.9		0
Samoa	2000	4.8		0
Samoa	2005	6.2		0
Sao Tome and Principe	1990	42.8	above 35%	0
Sao Tome and Principe	1995	41.2	above 35%	0
Sao Tome and Principe	2000	38.9	above 35%	0
Sao Tome and Principe	2005	31.7	above 25%	0
Saudi Arabia	1990	14		23.0
Saudi Arabia	1995	17.7		23.0
Saudi Arabia	2000	16.8		23.0
Saudi Arabia	2005	19.2		23.0
Senegal	1990	28.2	above 25%	3.0
Senegal	1995	28.9	above 25%	3.0
Senegal	2000	27.3	above 25%	3.0
Senegal	2005	24.6		3.0
Serbia	1990	8.3		2.0
Serbia	1995	8.5		2.0
Serbia	2000	8		2.0
Serbia	2005	7		2.0
Seychelles	1990	12		0
Seychelles	1995	12.4		0
Seychelles	2000	13.1		0
Seychelles	2005	13.2		0
Sierra Leone	1990	33.2	above 25%	1.0
Sierra Leone	1995	31.8	above 25%	1.0
Sierra Leone	2000	29.6	above 25%	1.0
Sierra Leone	2005	27.2	above 25%	1.0
Singapore	1990	14.8		1.0
Singapore	1995	14.9		1.0
Singapore	2000	14.4		1.0
Singapore	2005	15.4		1.0
Slovakia	1990	8.3		3.0
Slovakia	1995	11		3.0
Slovakia	2000	13.6		3.0
Slovakia	2005	16.3		3.0
Slovenia	1990	9.3		2.0
Slovenia	1995	9		2.0
Slovenia	2000	9.4		2.0
Slovenia	2005	9.8		2.0
Solomon Islands	1990	20.4		0
Solomon Islands	1995	22.3		0
Solomon Islands	2000	24.6		0
Solomon Islands	2005	23.8		0
Somalia	1990	28.3	above 25%	0
Somalia	1995	25.9	above 25%	0
Somalia	2000	25.3	above 25%	0
Somalia	2005	24.5		0
South Africa	1990	16.4		22.0
South Africa	1995	20		22.0
South Africa	2000	22.7		22.0
South Africa	2005	20		22.0
South Korea	1990	16.4		19.0
South Korea	1995	13.1		19.0
South Korea	2000	12.6		19.0
South Korea	2005	13		19.0
Spain	1990	5.4		15.0
Spain	1995	5.3		15.0
Spain	2000	4.9		15.0
Spain	2005	5.4		15.0
Sri Lanka	1990	46	above 35%	3.0
Sri Lanka	1995	48.4	above 35%	3.0
Sri Lanka	2000	45.6	above 35%	3.0
Sri Lanka	2005	45.7	above 35%	3.0
Sudan	1990	11.7		1.0
Sudan	1995	10.3		1.0
Sudan	2000	8.5		1.0
Sudan	2005	7.4		1.0
Suriname	1990	15.7		0
Suriname	1995	19.4		0
Suriname	2000	20.2		0
Suriname	2005	19.7		0
Sweden	1990	7.3		7.0
Sweden	1995	6.5		7.0
Sweden	2000	6.2		7.0
Sweden	2005	6.1		7.0
Switzerland	1990	3.9		14.0
Switzerland	1995	4.5		14.0
Switzerland	2000	4.7		14.0
Switzerland	2005	4.9		14.0
Syria	1990	12.8		0
Syria	1995	14.8		0
Syria	2000	15.8		0
Syria	2005	15.2		0
Taiwan	1990	19.7		2.0
Taiwan	1995	20.1		2.0
Taiwan	2000	20.9		2.0
Taiwan	2005	21.7		2.0
Tajikistan	1990	8		0
Tajikistan	1995	19		0
Tajikistan	2000	23.6		0
Tajikistan	2005	18.9		0
Tanzania	1990	30.4	above 25%	6.0
Tanzania	1995	35.1	above 35%	6.0
Tanzania	2000	34.8	above 25%	6.0
Tanzania	2005	34.1	above 25%	6.0
Thailand	1990	21.2		4.0
Thailand	1995	18.5		4.0
Thailand	2000	21.5		4.0
Thailand	2005	20.4		4.0
Togo	1990	25.1	above 25%	0
Togo	1995	24.8		0
Togo	2000	26	above 25%	0
Togo	2005	25.8	above 25%	0
Tonga	1990	10.4		0
Tonga	1995	11.1		0
Tonga	2000	10.5		0
Tonga	2005	10.4		0
Trinidad and Tobago	1990	16.8		0
Trinidad and Tobago	1995	22.5		0
Trinidad and Tobago	2000	22.1		0
Trinidad and Tobago	2005	19.3		0
Tunisia	1990	13.5		0
Tunisia	1995	14.7		0
Tunisia	2000	14.9		0
Tunisia	2005	16.1		0
Turkey	1990	16.7		26.0
Turkey	1995	18.3		26.0
Turkey	2000	20		26.0
Turkey	2005	21.7		26.0
Turkmenistan	1990	5.5		0
Turkmenistan	1995	6.8		0
Turkmenistan	2000	6.3		0
Turkmenistan	2005	5.2		0
Uganda	1990	20.4		25.0
Uganda	1995	21.6		25.0
Uganda	2000	21.3		25.0
Uganda	2005	20.5		25.0
Ukraine	1990	7.2		0
Ukraine	1995	9.2		0
Ukraine	2000	12.1		0
Ukraine	2005	11.4		0
United Arab Emirates	1990	9.4		0
United Arab Emirates	1995	10.6		0
United Arab Emirates	2000	16.1		0
United Arab Emirates	2005	20.8		0
United Kingdom	1990	4.1		40.0
United Kingdom	1995	4.3		40.0
United Kingdom	2000	4.5		40.0
United Kingdom	2005	4.6		40.0
United States	1990	4.7		130.0
United States	1995	4.7		130.0
United States	2000	4.8		130.0
United States	2005	5		130.0
Uruguay	1990	2		0
Uruguay	1995	2		0
Uruguay	2000	2.5		0
Uruguay	2005	5.8		0
Uzbekistan	1990	6.3		0
Uzbekistan	1995	6.2		0
Uzbekistan	2000	8.8		0
Uzbekistan	2005	8.8		0
Vanuatu	1990	11.3		0
Vanuatu	1995	11.1		0
Vanuatu	2000	11.3		0
Vanuatu	2005	12.9		0
Venezuela	1990	15.8		1.0
Venezuela	1995	16.3		1.0
Venezuela	2000	15.5		1.0
Venezuela	2005	15.4		1.0
Vietnam	1990	16.1		5.0
Vietnam	1995	14.1		5.0
Vietnam	2000	13		5.0
Vietnam	2005	10.7		5.0
Yemen	1990	19.1		0
Yemen	1995	21.6		0
Yemen	2000	22.5		0
Yemen	2005	23.4		0
Zambia	1990	43.9	above 35%	5.0
Zambia	1995	45	above 35%	5.0
Zambia	2000	45.8	above 35%	5.0
Zambia	2005	44.9	above 35%	5.0
Zimbabwe	1990	48.2	above 35%	6.0
Zimbabwe	1995	58.8	above 35%	6.0
Zimbabwe	2000	54.8	above 35%	6.0
Zimbabwe	2005	48.4	above 35%	6.0

## Sheet: Anemia among children
Entity	Year	Prevalence of anemia among children (% of children ages 6-59 months)	Publications Frequency
Afghanistan	2000	51.5	1.0
Afghanistan	2001	49.8	1.0
Afghanistan	2002	48.3	1.0
Afghanistan	2003	47.1	1.0
Afghanistan	2004	46.2	1.0
Afghanistan	2005	45.5	1.0
Afghanistan	2006	44.9	1.0
Afghanistan	2007	44.5	1.0
Afghanistan	2008	44.2	1.0
Afghanistan	2009	43.9	1.0
Afghanistan	2010	43.7	1.0
Afghanistan	2011	43.5	1.0
Afghanistan	2012	43.5	1.0
Afghanistan	2013	43.5	1.0
Afghanistan	2014	43.6	1.0
Afghanistan	2015	43.7	1.0
Afghanistan	2016	43.9	1.0
Afghanistan	2017	44.2	1.0
Afghanistan	2018	44.5	1.0
Afghanistan	2019	44.9	1.0
Albania	2000	34.9	0
Albania	2001	33.4	0
Albania	2002	32.1	0
Albania	2003	30.9	0
Albania	2004	29.6	0
Albania	2005	28.3	0
Albania	2006	27.1	0
Albania	2007	25.9	0
Albania	2008	24.8	0
Albania	2009	23.8	0
Albania	2010	23	0
Albania	2011	22.9	0
Albania	2012	23.1	0
Albania	2013	23.6	0
Albania	2014	24.4	0
Albania	2015	25.5	0
Albania	2016	26.9	0
Albania	2017	28.4	0
Albania	2018	29.6	0
Albania	2019	30.9	0
Algeria	2000	39.9	1.0
Algeria	2001	39.3	1.0
Algeria	2002	38.8	1.0
Algeria	2003	38.3	1.0
Algeria	2004	37.9	1.0
Algeria	2005	37.4	1.0
Algeria	2006	36.9	1.0
Algeria	2007	36.3	1.0
Algeria	2008	35.8	1.0
Algeria	2009	35.2	1.0
Algeria	2010	34.7	1.0
Algeria	2011	34.3	1.0
Algeria	2012	34.1	1.0
Algeria	2013	33.9	1.0
Algeria	2014	33.9	1.0
Algeria	2015	33.9	1.0
Algeria	2016	34	1.0
Algeria	2017	34	1.0
Algeria	2018	34.1	1.0
Algeria	2019	34.3	1.0
Andorra	2000	13.1	0
Andorra	2001	12.9	0
Andorra	2002	12.7	0
Andorra	2003	12.6	0
Andorra	2004	12.6	0
Andorra	2005	12.5	0
Andorra	2006	12.5	0
Andorra	2007	12.5	0
Andorra	2008	12.4	0
Andorra	2009	12.4	0
Andorra	2010	12.4	0
Andorra	2011	12.5	0
Andorra	2012	12.5	0
Andorra	2013	12.6	0
Andorra	2014	12.8	0
Andorra	2015	12.9	0
Andorra	2016	13.2	0
Andorra	2017	13.4	0
Andorra	2018	13.7	0
Andorra	2019	14.1	0
Angola	2000	72.8	0
Angola	2001	71.5	0
Angola	2002	70.3	0
Angola	2003	68.9	0
Angola	2004	67.5	0
Angola	2005	66.2	0
Angola	2006	64.9	0
Angola	2007	63.7	0
Angola	2008	62.6	0
Angola	2009	61.7	0
Angola	2010	61	0
Angola	2011	60.6	0
Angola	2012	60.5	0
Angola	2013	60.7	0
Angola	2014	61.1	0
Angola	2015	61.4	0
Angola	2016	61.9	0
Angola	2017	62.1	0
Angola	2018	62.3	0
Angola	2019	62.4	0
Antigua and Barbuda	2000	27.4	0
Antigua and Barbuda	2001	27	0
Antigua and Barbuda	2002	26.4	0
Antigua and Barbuda	2003	25.9	0
Antigua and Barbuda	2004	25.1	0
Antigua and Barbuda	2005	24.3	0
Antigua and Barbuda	2006	23.5	0
Antigua and Barbuda	2007	22.6	0
Antigua and Barbuda	2008	21.8	0
Antigua and Barbuda	2009	21	0
Antigua and Barbuda	2010	20.2	0
Antigua and Barbuda	2011	19.6	0
Antigua and Barbuda	2012	19.1	0
Antigua and Barbuda	2013	18.6	0
Antigua and Barbuda	2014	18.2	0
Antigua and Barbuda	2015	17.9	0
Antigua and Barbuda	2016	17.6	0
Antigua and Barbuda	2017	17.4	0
Antigua and Barbuda	2018	17.3	0
Antigua and Barbuda	2019	17.2	0
Argentina	2000	21.7	2.0
Argentina	2001	21.1	2.0
Argentina	2002	20.7	2.0
Argentina	2003	20.4	2.0
Argentina	2004	20.1	2.0
Argentina	2005	19.9	2.0
Argentina	2006	19.6	2.0
Argentina	2007	19.4	2.0
Argentina	2008	19.2	2.0
Argentina	2009	19.1	2.0
Argentina	2010	18.8	2.0
Argentina	2011	18.7	2.0
Argentina	2012	18.5	2.0
Argentina	2013	18.4	2.0
Argentina	2014	18.3	2.0
Argentina	2015	18.3	2.0
Argentina	2016	18.3	2.0
Argentina	2017	18.5	2.0
Argentina	2018	18.6	2.0
Argentina	2019	19	2.0
Armenia	2000	28.9	2.0
Armenia	2001	28.5	2.0
Armenia	2002	28.3	2.0
Armenia	2003	27.9	2.0
Armenia	2004	27.6	2.0
Armenia	2005	26.9	2.0
Armenia	2006	26.3	2.0
Armenia	2007	25.5	2.0
Armenia	2008	24.6	2.0
Armenia	2009	23.6	2.0
Armenia	2010	22.5	2.0
Armenia	2011	21.6	2.0
Armenia	2012	21	2.0
Armenia	2013	20.3	2.0
Armenia	2014	19.8	2.0
Armenia	2015	19.3	2.0
Armenia	2016	19.1	2.0
Armenia	2017	19.1	2.0
Armenia	2018	19.3	2.0
Armenia	2019	19.6	2.0
Australia	2000	11.8	50.0
Australia	2001	11.7	50.0
Australia	2002	11.6	50.0
Australia	2003	11.6	50.0
Australia	2004	11.6	50.0
Australia	2005	11.6	50.0
Australia	2006	11.6	50.0
Australia	2007	11.7	50.0
Australia	2008	11.6	50.0
Australia	2009	11.6	50.0
Australia	2010	11.6	50.0
Australia	2011	11.6	50.0
Australia	2012	11.5	50.0
Australia	2013	11.5	50.0
Australia	2014	11.6	50.0
Australia	2015	11.8	50.0
Australia	2016	12.1	50.0
Australia	2017	12.4	50.0
Australia	2018	12.8	50.0
Australia	2019	13.3	50.0
Austria	2000	12.1	2.0
Austria	2001	12.1	2.0
Austria	2002	12	2.0
Austria	2003	12.1	2.0
Austria	2004	12.1	2.0
Austria	2005	12.1	2.0
Austria	2006	12.2	2.0
Austria	2007	12.2	2.0
Austria	2008	12.3	2.0
Austria	2009	12.4	2.0
Austria	2010	12.4	2.0
Austria	2011	12.5	2.0
Austria	2012	12.6	2.0
Austria	2013	12.7	2.0
Austria	2014	12.9	2.0
Austria	2015	13.2	2.0
Austria	2016	13.5	2.0
Austria	2017	13.8	2.0
Austria	2018	14.2	2.0
Austria	2019	14.6	2.0
Azerbaijan	2000	43.4	1.0
Azerbaijan	2001	42.2	1.0
Azerbaijan	2002	41.2	1.0
Azerbaijan	2003	40.3	1.0
Azerbaijan	2004	39.5	1.0
Azerbaijan	2005	38.5	1.0
Azerbaijan	2006	37.4	1.0
Azerbaijan	2007	36.1	1.0
Azerbaijan	2008	34.6	1.0
Azerbaijan	2009	33.2	1.0
Azerbaijan	2010	31.8	1.0
Azerbaijan	2011	30.4	1.0
Azerbaijan	2012	29.1	1.0
Azerbaijan	2013	28	1.0
Azerbaijan	2014	27.1	1.0
Azerbaijan	2015	26.3	1.0
Azerbaijan	2016	25.7	1.0
Azerbaijan	2017	25.2	1.0
Azerbaijan	2018	24.9	1.0
Azerbaijan	2019	24.8	1.0
Bahamas	2000	19.4	0
Bahamas	2001	19.3	0
Bahamas	2002	19.4	0
Bahamas	2003	19.6	0
Bahamas	2004	19.8	0
Bahamas	2005	19.9	0
Bahamas	2006	19.9	0
Bahamas	2007	19.8	0
Bahamas	2008	19.6	0
Bahamas	2009	19.2	0
Bahamas	2010	18.9	0
Bahamas	2011	18.4	0
Bahamas	2012	18	0
Bahamas	2013	17.8	0
Bahamas	2014	17.7	0
Bahamas	2015	17.6	0
Bahamas	2016	17.6	0
Bahamas	2017	17.5	0
Bahamas	2018	17.7	0
Bahamas	2019	17.9	0
Bahrain	2000	26.2	0
Bahrain	2001	25.6	0
Bahrain	2002	25.1	0
Bahrain	2003	24.9	0
Bahrain	2004	24.7	0
Bahrain	2005	24.4	0
Bahrain	2006	24.1	0
Bahrain	2007	23.7	0
Bahrain	2008	23.3	0
Bahrain	2009	23	0
Bahrain	2010	22.6	0
Bahrain	2011	22.4	0
Bahrain	2012	22.3	0
Bahrain	2013	22.3	0
Bahrain	2014	22.4	0
Bahrain	2015	22.5	0
Bahrain	2016	22.7	0
Bahrain	2017	22.9	0
Bahrain	2018	23.1	0
Bahrain	2019	23.4	0
Bangladesh	2000	56.6	12.0
Bangladesh	2001	55.2	12.0
Bangladesh	2002	53.9	12.0
Bangladesh	2003	52.7	12.0
Bangladesh	2004	51.7	12.0
Bangladesh	2005	50.6	12.0
Bangladesh	2006	49.6	12.0
Bangladesh	2007	48.6	12.0
Bangladesh	2008	47.7	12.0
Bangladesh	2009	46.8	12.0
Bangladesh	2010	46.1	12.0
Bangladesh	2011	45.4	12.0
Bangladesh	2012	44.9	12.0
Bangladesh	2013	44.4	12.0
Bangladesh	2014	44	12.0
Bangladesh	2015	43.8	12.0
Bangladesh	2016	43.5	12.0
Bangladesh	2017	43.3	12.0
Bangladesh	2018	43.1	12.0
Bangladesh	2019	43.1	12.0
Barbados	2000	21.4	0
Barbados	2001	21.8	0
Barbados	2002	22.1	0
Barbados	2003	22.4	0
Barbados	2004	22.5	0
Barbados	2005	22.5	0
Barbados	2006	22.5	0
Barbados	2007	22.4	0
Barbados	2008	22.2	0
Barbados	2009	22.1	0
Barbados	2010	21.9	0
Barbados	2011	21.8	0
Barbados	2012	21.5	0
Barbados	2013	21.3	0
Barbados	2014	21.1	0
Barbados	2015	20.8	0
Barbados	2016	20.6	0
Barbados	2017	20.3	0
Barbados	2018	20.1	0
Barbados	2019	20	0
Belarus	2000	24.8	0
Belarus	2001	24	0
Belarus	2002	23.4	0
Belarus	2003	22.8	0
Belarus	2004	22.2	0
Belarus	2005	21.4	0
Belarus	2006	20.7	0
Belarus	2007	19.8	0
Belarus	2008	18.9	0
Belarus	2009	18.1	0
Belarus	2010	17.5	0
Belarus	2011	17.1	0
Belarus	2012	16.9	0
Belarus	2013	16.8	0
Belarus	2014	16.8	0
Belarus	2015	16.9	0
Belarus	2016	17.1	0
Belarus	2017	17.3	0
Belarus	2018	17.5	0
Belarus	2019	17.8	0
Belgium	2000	13.8	16.0
Belgium	2001	13.6	16.0
Belgium	2002	13.6	16.0
Belgium	2003	13.6	16.0
Belgium	2004	13.6	16.0
Belgium	2005	13.8	16.0
Belgium	2006	14	16.0
Belgium	2007	14.2	16.0
Belgium	2008	14.3	16.0
Belgium	2009	14.5	16.0
Belgium	2010	14.6	16.0
Belgium	2011	14.9	16.0
Belgium	2012	15.2	16.0
Belgium	2013	15.3	16.0
Belgium	2014	15.6	16.0
Belgium	2015	15.9	16.0
Belgium	2016	16.4	16.0
Belgium	2017	16.8	16.0
Belgium	2018	17.1	16.0
Belgium	2019	17.4	16.0
Belize	2000	26.1	0
Belize	2001	25.7	0
Belize	2002	25.4	0
Belize	2003	25.1	0
Belize	2004	24.8	0
Belize	2005	24.6	0
Belize	2006	24.5	0
Belize	2007	24.3	0
Belize	2008	24	0
Belize	2009	23.6	0
Belize	2010	23.1	0
Belize	2011	22.7	0
Belize	2012	22.3	0
Belize	2013	22	0
Belize	2014	21.7	0
Belize	2015	21.3	0
Belize	2016	21	0
Belize	2017	20.7	0
Belize	2018	20.4	0
Belize	2019	20.2	0
Benin	2000	80.3	5.0
Benin	2001	79.9	5.0
Benin	2002	79.4	5.0
Benin	2003	78.8	5.0
Benin	2004	78	5.0
Benin	2005	77.3	5.0
Benin	2006	76.4	5.0
Benin	2007	75.6	5.0
Benin	2008	74.7	5.0
Benin	2009	73.9	5.0
Benin	2010	73.2	5.0
Benin	2011	72.7	5.0
Benin	2012	72.3	5.0
Benin	2013	72.2	5.0
Benin	2014	72.1	5.0
Benin	2015	72	5.0
Benin	2016	71.9	5.0
Benin	2017	71.7	5.0
Benin	2018	71.4	5.0
Benin	2019	71	5.0
Bhutan	2000	67.5	0
Bhutan	2001	66.5	0
Bhutan	2002	65.4	0
Bhutan	2003	64.2	0
Bhutan	2004	62.8	0
Bhutan	2005	61.4	0
Bhutan	2006	59.9	0
Bhutan	2007	58.3	0
Bhutan	2008	56.6	0
Bhutan	2009	55	0
Bhutan	2010	53.4	0
Bhutan	2011	51.9	0
Bhutan	2012	50.5	0
Bhutan	2013	49.2	0
Bhutan	2014	48.1	0
Bhutan	2015	47.2	0
Bhutan	2016	46.4	0
Bhutan	2017	45.7	0
Bhutan	2018	45.2	0
Bhutan	2019	44.7	0
Bolivia	2000	57	0
Bolivia	2001	56.9	0
Bolivia	2002	56.8	0
Bolivia	2003	56.7	0
Bolivia	2004	56.6	0
Bolivia	2005	56.4	0
Bolivia	2006	56.2	0
Bolivia	2007	55.6	0
Bolivia	2008	54.8	0
Bolivia	2009	53.8	0
Bolivia	2010	52.5	0
Bolivia	2011	51.1	0
Bolivia	2012	49.5	0
Bolivia	2013	47.7	0
Bolivia	2014	46.2	0
Bolivia	2015	44.3	0
Bolivia	2016	42	0
Bolivia	2017	40.1	0
Bolivia	2018	38.3	0
Bolivia	2019	36.9	0
Bosnia and Herzegovina	2000	25.3	1.0
Bosnia and Herzegovina	2001	25	1.0
Bosnia and Herzegovina	2002	24.8	1.0
Bosnia and Herzegovina	2003	24.8	1.0
Bosnia and Herzegovina	2004	24.8	1.0
Bosnia and Herzegovina	2005	24.8	1.0
Bosnia and Herzegovina	2006	24.7	1.0
Bosnia and Herzegovina	2007	24.5	1.0
Bosnia and Herzegovina	2008	24.2	1.0
Bosnia and Herzegovina	2009	23.9	1.0
Bosnia and Herzegovina	2010	23.6	1.0
Bosnia and Herzegovina	2011	23.4	1.0
Bosnia and Herzegovina	2012	23.2	1.0
Bosnia and Herzegovina	2013	23.1	1.0
Bosnia and Herzegovina	2014	23.1	1.0
Bosnia and Herzegovina	2015	23.2	1.0
Bosnia and Herzegovina	2016	23.4	1.0
Bosnia and Herzegovina	2017	23.6	1.0
Bosnia and Herzegovina	2018	23.9	1.0
Bosnia and Herzegovina	2019	24.3	1.0
Botswana	2000	44.2	0
Botswana	2001	43.6	0
Botswana	2002	42.9	0
Botswana	2003	42.3	0
Botswana	2004	41.5	0
Botswana	2005	40	0
Botswana	2006	38.4	0
Botswana	2007	37.7	0
Botswana	2008	37.6	0
Botswana	2009	37.5	0
Botswana	2010	37.5	0
Botswana	2011	38.3	0
Botswana	2012	38.7	0
Botswana	2013	39.1	0
Botswana	2014	40	0
Botswana	2015	41.3	0
Botswana	2016	42.5	0
Botswana	2017	43.1	0
Botswana	2018	43.2	0
Botswana	2019	43.3	0
Brazil	2000	25.9	39.0
Brazil	2001	25	39.0
Brazil	2002	24.3	39.0
Brazil	2003	23.7	39.0
Brazil	2004	23	39.0
Brazil	2005	22.2	39.0
Brazil	2006	21.4	39.0
Brazil	2007	20.6	39.0
Brazil	2008	19.7	39.0
Brazil	2009	18.7	39.0
Brazil	2010	17.7	39.0
Brazil	2011	16.7	39.0
Brazil	2012	15.9	39.0
Brazil	2013	15.1	39.0
Brazil	2014	14.3	39.0
Brazil	2015	13.7	39.0
Brazil	2016	13	39.0
Brazil	2017	12.5	39.0
Brazil	2018	11.9	39.0
Brazil	2019	11.6	39.0
Brunei	2000	17	0
Brunei	2001	16.7	0
Brunei	2002	16.6	0
Brunei	2003	16.7	0
Brunei	2004	16.6	0
Brunei	2005	16.7	0
Brunei	2006	16.9	0
Brunei	2007	17	0
Brunei	2008	17	0
Brunei	2009	16.9	0
Brunei	2010	16.9	0
Brunei	2011	17	0
Brunei	2012	17.1	0
Brunei	2013	17.2	0
Brunei	2014	17.4	0
Brunei	2015	17.8	0
Brunei	2016	18.2	0
Brunei	2017	18.8	0
Brunei	2018	19.3	0
Brunei	2019	20	0
Bulgaria	2000	28.8	0
Bulgaria	2001	28.4	0
Bulgaria	2002	28.3	0
Bulgaria	2003	28.1	0
Bulgaria	2004	27.8	0
Bulgaria	2005	27.3	0
Bulgaria	2006	26.8	0
Bulgaria	2007	26.3	0
Bulgaria	2008	25.9	0
Bulgaria	2009	25.6	0
Bulgaria	2010	25.2	0
Bulgaria	2011	24.8	0
Bulgaria	2012	24.4	0
Bulgaria	2013	24.1	0
Bulgaria	2014	23.8	0
Bulgaria	2015	23.7	0
Bulgaria	2016	23.6	0
Bulgaria	2017	23.7	0
Bulgaria	2018	23.9	0
Bulgaria	2019	24.1	0
Burkina Faso	2000	88.2	1.0
Burkina Faso	2001	88.3	1.0
Burkina Faso	2002	88.4	1.0
Burkina Faso	2003	88.4	1.0
Burkina Faso	2004	88.3	1.0
Burkina Faso	2005	88.1	1.0
Burkina Faso	2006	88	1.0
Burkina Faso	2007	87.7	1.0
Burkina Faso	2008	87.4	1.0
Burkina Faso	2009	87.1	1.0
Burkina Faso	2010	86.6	1.0
Burkina Faso	2011	86.2	1.0
Burkina Faso	2012	85.6	1.0
Burkina Faso	2013	84.9	1.0
Burkina Faso	2014	84	1.0
Burkina Faso	2015	82.9	1.0
Burkina Faso	2016	81.6	1.0
Burkina Faso	2017	80.1	1.0
Burkina Faso	2018	78.4	1.0
Burkina Faso	2019	76.6	1.0
Burundi	2000	67.7	0
Burundi	2001	65.8	0
Burundi	2002	63.8	0
Burundi	2003	62	0
Burundi	2004	60.3	0
Burundi	2005	58.6	0
Burundi	2006	57	0
Burundi	2007	55.5	0
Burundi	2008	54.2	0
Burundi	2009	53.1	0
Burundi	2010	52.4	0
Burundi	2011	52	0
Burundi	2012	52	0
Burundi	2013	52.3	0
Burundi	2014	52.9	0
Burundi	2015	53.7	0
Burundi	2016	54.7	0
Burundi	2017	55.9	0
Burundi	2018	56.9	0
Burundi	2019	58	0
Cambodia	2000	65.9	0
Cambodia	2001	64.8	0
Cambodia	2002	63.6	0
Cambodia	2003	62.4	0
Cambodia	2004	61.3	0
Cambodia	2005	60.3	0
Cambodia	2006	59.3	0
Cambodia	2007	58.3	0
Cambodia	2008	57.2	0
Cambodia	2009	56.2	0
Cambodia	2010	55.3	0
Cambodia	2011	54.3	0
Cambodia	2012	53.5	0
Cambodia	2013	52.8	0
Cambodia	2014	52.2	0
Cambodia	2015	51.6	0
Cambodia	2016	50.9	0
Cambodia	2017	50.3	0
Cambodia	2018	49.6	0
Cambodia	2019	49	0
Cameroon	2000	70.7	0
Cameroon	2001	70	0
Cameroon	2002	69.3	0
Cameroon	2003	68.6	0
Cameroon	2004	67.9	0
Cameroon	2005	67.2	0
Cameroon	2006	66.5	0
Cameroon	2007	65.8	0
Cameroon	2008	65.1	0
Cameroon	2009	64.6	0
Cameroon	2010	64	0
Cameroon	2011	63.6	0
Cameroon	2012	63.3	0
Cameroon	2013	62.9	0
Cameroon	2014	62.6	0
Cameroon	2015	62.1	0
Cameroon	2016	61.5	0
Cameroon	2017	60.8	0
Cameroon	2018	60	0
Cameroon	2019	59.2	0
Canada	2000	10.7	14.0
Canada	2001	10.5	14.0
Canada	2002	10.4	14.0
Canada	2003	10.4	14.0
Canada	2004	10.3	14.0
Canada	2005	10.3	14.0
Canada	2006	10.3	14.0
Canada	2007	10.3	14.0
Canada	2008	10.3	14.0
Canada	2009	10.4	14.0
Canada	2010	10.4	14.0
Canada	2011	10.5	14.0
Canada	2012	10.7	14.0
Canada	2013	10.9	14.0
Canada	2014	11.2	14.0
Canada	2015	11.5	14.0
Canada	2016	11.8	14.0
Canada	2017	12.2	14.0
Canada	2018	12.7	14.0
Canada	2019	13.2	14.0
Cape Verde	2000	58.4	0
Cape Verde	2001	56.3	0
Cape Verde	2002	54.6	0
Cape Verde	2003	53.4	0
Cape Verde	2004	52.5	0
Cape Verde	2005	52	0
Cape Verde	2006	51.7	0
Cape Verde	2007	51.4	0
Cape Verde	2008	51.2	0
Cape Verde	2009	50.9	0
Cape Verde	2010	50.5	0
Cape Verde	2011	50.1	0
Cape Verde	2012	49.6	0
Cape Verde	2013	49	0
Cape Verde	2014	48.3	0
Cape Verde	2015	47.6	0
Cape Verde	2016	46.7	0
Cape Verde	2017	45.8	0
Cape Verde	2018	44.9	0
Cape Verde	2019	44.1	0
Central African Republic	2000	82	0
Central African Republic	2001	81.5	0
Central African Republic	2002	81.1	0
Central African Republic	2003	80.6	0
Central African Republic	2004	80.2	0
Central African Republic	2005	79.8	0
Central African Republic	2006	79.3	0
Central African Republic	2007	78.8	0
Central African Republic	2008	78.4	0
Central African Republic	2009	78	0
Central African Republic	2010	77.7	0
Central African Republic	2011	77.3	0
Central African Republic	2012	77.1	0
Central African Republic	2013	76.9	0
Central African Republic	2014	76.7	0
Central African Republic	2015	76.3	0
Central African Republic	2016	75.8	0
Central African Republic	2017	75.2	0
Central African Republic	2018	74.4	0
Central African Republic	2019	73.6	0
Chad	2000	79.1	0
Chad	2001	78.9	0
Chad	2002	78.6	0
Chad	2003	78.2	0
Chad	2004	77.8	0
Chad	2005	77.3	0
Chad	2006	76.9	0
Chad	2007	76.4	0
Chad	2008	75.9	0
Chad	2009	75.4	0
Chad	2010	74.9	0
Chad	2011	74.4	0
Chad	2012	73.9	0
Chad	2013	73.4	0
Chad	2014	72.7	0
Chad	2015	71.9	0
Chad	2016	70.9	0
Chad	2017	69.5	0
Chad	2018	68	0
Chad	2019	66.3	0
Chile	2000	20.9	2.0
Chile	2001	20.4	2.0
Chile	2002	20.1	2.0
Chile	2003	19.8	2.0
Chile	2004	19.7	2.0
Chile	2005	19.5	2.0
Chile	2006	19.5	2.0
Chile	2007	19.5	2.0
Chile	2008	19.5	2.0
Chile	2009	19.4	2.0
Chile	2010	19.3	2.0
Chile	2011	19.3	2.0
Chile	2012	19.3	2.0
Chile	2013	19.3	2.0
Chile	2014	19.3	2.0
Chile	2015	19.3	2.0
Chile	2016	19.4	2.0
Chile	2017	19.5	2.0
Chile	2018	19.7	2.0
Chile	2019	20.1	2.0
China	2000	28.5	79.0
China	2001	27	79.0
China	2002	25.8	79.0
China	2003	24.6	79.0
China	2004	23.6	79.0
China	2005	22.6	79.0
China	2006	21.7	79.0
China	2007	20.8	79.0
China	2008	20.1	79.0
China	2009	19.5	79.0
China	2010	19	79.0
China	2011	18.6	79.0
China	2012	18.3	79.0
China	2013	18.2	79.0
China	2014	18.1	79.0
China	2015	18.2	79.0
China	2016	18.3	79.0
China	2017	18.4	79.0
China	2018	18.5	79.0
China	2019	18.8	79.0
Colombia	2000	30.2	31.0
Colombia	2001	30	31.0
Colombia	2002	29.8	31.0
Colombia	2003	29.5	31.0
Colombia	2004	29.3	31.0
Colombia	2005	28.9	31.0
Colombia	2006	28.5	31.0
Colombia	2007	28	31.0
Colombia	2008	27.5	31.0
Colombia	2009	26.9	31.0
Colombia	2010	26.3	31.0
Colombia	2011	25.6	31.0
Colombia	2012	24.9	31.0
Colombia	2013	24.3	31.0
Colombia	2014	23.8	31.0
Colombia	2015	23.3	31.0
Colombia	2016	22.9	31.0
Colombia	2017	22.5	31.0
Colombia	2018	22.3	31.0
Colombia	2019	22.2	31.0
Comoros	2000	61.3	0
Comoros	2001	60.5	0
Comoros	2002	59.9	0
Comoros	2003	59.4	0
Comoros	2004	58.8	0
Comoros	2005	58.2	0
Comoros	2006	57.5	0
Comoros	2007	56.8	0
Comoros	2008	56.2	0
Comoros	2009	55.5	0
Comoros	2010	55	0
Comoros	2011	54.4	0
Comoros	2012	54.1	0
Comoros	2013	53.9	0
Comoros	2014	53.8	0
Comoros	2015	53.8	0
Comoros	2016	53.9	0
Comoros	2017	53.9	0
Comoros	2018	53.9	0
Comoros	2019	53.9	0
Congo	2000	72.5	1.0
Congo	2001	72	1.0
Congo	2002	71.4	1.0
Congo	2003	70.7	1.0
Congo	2004	69.7	1.0
Congo	2005	68.7	1.0
Congo	2006	67.7	1.0
Congo	2007	66.8	1.0
Congo	2008	65.9	1.0
Congo	2009	65.3	1.0
Congo	2010	64.9	1.0
Congo	2011	64.6	1.0
Congo	2012	64.4	1.0
Congo	2013	64.2	1.0
Congo	2014	63.9	1.0
Congo	2015	63.5	1.0
Congo	2016	63	1.0
Congo	2017	62.3	1.0
Congo	2018	61.6	1.0
Congo	2019	60.8	1.0
Costa Rica	2000	20.1	1.0
Costa Rica	2001	19.9	1.0
Costa Rica	2002	19.8	1.0
Costa Rica	2003	19.7	1.0
Costa Rica	2004	19.7	1.0
Costa Rica	2005	19.6	1.0
Costa Rica	2006	19.5	1.0
Costa Rica	2007	19.4	1.0
Costa Rica	2008	19.3	1.0
Costa Rica	2009	19.1	1.0
Costa Rica	2010	18.9	1.0
Costa Rica	2011	18.8	1.0
Costa Rica	2012	18.7	1.0
Costa Rica	2013	18.6	1.0
Costa Rica	2014	18.6	1.0
Costa Rica	2015	18.6	1.0
Costa Rica	2016	18.6	1.0
Costa Rica	2017	18.7	1.0
Costa Rica	2018	18.8	1.0
Costa Rica	2019	19	1.0
Cote d'Ivoire	2000	80	0
Cote d'Ivoire	2001	79.3	0
Cote d'Ivoire	2002	78.6	0
Cote d'Ivoire	2003	77.9	0
Cote d'Ivoire	2004	77.2	0
Cote d'Ivoire	2005	76.6	0
Cote d'Ivoire	2006	76	0
Cote d'Ivoire	2007	75.4	0
Cote d'Ivoire	2008	75	0
Cote d'Ivoire	2009	74.6	0
Cote d'Ivoire	2010	74.4	0
Cote d'Ivoire	2011	74.3	0
Cote d'Ivoire	2012	74.3	0
Cote d'Ivoire	2013	74.3	0
Cote d'Ivoire	2014	74.3	0
Cote d'Ivoire	2015	74.2	0
Cote d'Ivoire	2016	74	0
Cote d'Ivoire	2017	73.6	0
Cote d'Ivoire	2018	73	0
Cote d'Ivoire	2019	72.2	0
Croatia	2000	20.5	2.0
Croatia	2001	20.2	2.0
Croatia	2002	20	2.0
Croatia	2003	19.8	2.0
Croatia	2004	19.7	2.0
Croatia	2005	19.5	2.0
Croatia	2006	19.4	2.0
Croatia	2007	19.2	2.0
Croatia	2008	19	2.0
Croatia	2009	18.8	2.0
Croatia	2010	18.7	2.0
Croatia	2011	18.7	2.0
Croatia	2012	18.7	2.0
Croatia	2013	18.7	2.0
Croatia	2014	18.8	2.0
Croatia	2015	19	2.0
Croatia	2016	19.2	2.0
Croatia	2017	19.4	2.0
Croatia	2018	19.8	2.0
Croatia	2019	20.2	2.0
Cuba	2000	26.4	0
Cuba	2001	26.3	0
Cuba	2002	26.4	0
Cuba	2003	26.4	0
Cuba	2004	26.2	0
Cuba	2005	25.7	0
Cuba	2006	25.2	0
Cuba	2007	24.6	0
Cuba	2008	24	0
Cuba	2009	23.3	0
Cuba	2010	22.5	0
Cuba	2011	21.9	0
Cuba	2012	21.5	0
Cuba	2013	21	0
Cuba	2014	20.5	0
Cuba	2015	19.9	0
Cuba	2016	19.4	0
Cuba	2017	18.9	0
Cuba	2018	18.5	0
Cuba	2019	18.1	0
Cyprus	2000	13.4	0
Cyprus	2001	13.2	0
Cyprus	2002	13.1	0
Cyprus	2003	13	0
Cyprus	2004	13	0
Cyprus	2005	12.9	0
Cyprus	2006	12.9	0
Cyprus	2007	12.9	0
Cyprus	2008	12.8	0
Cyprus	2009	12.8	0
Cyprus	2010	12.8	0
Cyprus	2011	12.9	0
Cyprus	2012	12.9	0
Cyprus	2013	13.1	0
Cyprus	2014	13.2	0
Cyprus	2015	13.4	0
Cyprus	2016	13.7	0
Cyprus	2017	13.9	0
Cyprus	2018	14.2	0
Cyprus	2019	14.5	0
Czechia	2000	17.4	0
Czechia	2001	17	0
Czechia	2002	16.9	0
Czechia	2003	16.7	0
Czechia	2004	16.6	0
Czechia	2005	16.4	0
Czechia	2006	16.2	0
Czechia	2007	16.1	0
Czechia	2008	16	0
Czechia	2009	16	0
Czechia	2010	16.1	0
Czechia	2011	16.2	0
Czechia	2012	16.4	0
Czechia	2013	16.6	0
Czechia	2014	16.9	0
Czechia	2015	17.2	0
Czechia	2016	17.5	0
Czechia	2017	17.8	0
Czechia	2018	18.2	0
Czechia	2019	18.7	0
Democratic Republic of Congo	2000	76.6	0
Democratic Republic of Congo	2001	75.9	0
Democratic Republic of Congo	2002	75.2	0
Democratic Republic of Congo	2003	74.4	0
Democratic Republic of Congo	2004	73.6	0
Democratic Republic of Congo	2005	72.8	0
Democratic Republic of Congo	2006	72.1	0
Democratic Republic of Congo	2007	71.3	0
Democratic Republic of Congo	2008	70.5	0
Democratic Republic of Congo	2009	69.9	0
Democratic Republic of Congo	2010	69.3	0
Democratic Republic of Congo	2011	68.8	0
Democratic Republic of Congo	2012	68.4	0
Democratic Republic of Congo	2013	68	0
Democratic Republic of Congo	2014	67.7	0
Democratic Republic of Congo	2015	67.3	0
Democratic Republic of Congo	2016	66.9	0
Democratic Republic of Congo	2017	66.3	0
Democratic Republic of Congo	2018	65.6	0
Democratic Republic of Congo	2019	64.9	0
Denmark	2000	12.9	4.0
Denmark	2001	13	4.0
Denmark	2002	13.1	4.0
Denmark	2003	13	4.0
Denmark	2004	12.8	4.0
Denmark	2005	12.7	4.0
Denmark	2006	12.7	4.0
Denmark	2007	12.6	4.0
Denmark	2008	12.5	4.0
Denmark	2009	12.5	4.0
Denmark	2010	12.6	4.0
Denmark	2011	12.8	4.0
Denmark	2012	13	4.0
Denmark	2013	13.1	4.0
Denmark	2014	13.3	4.0
Denmark	2015	13.5	4.0
Denmark	2016	13.8	4.0
Denmark	2017	14.1	4.0
Denmark	2018	14.2	4.0
Denmark	2019	14.5	4.0
Djibouti	2000	61.5	0
Djibouti	2001	60.5	0
Djibouti	2002	59.4	0
Djibouti	2003	58.3	0
Djibouti	2004	57.2	0
Djibouti	2005	56.2	0
Djibouti	2006	55.4	0
Djibouti	2007	54.7	0
Djibouti	2008	54	0
Djibouti	2009	53.3	0
Djibouti	2010	52.8	0
Djibouti	2011	52.4	0
Djibouti	2012	52.1	0
Djibouti	2013	52	0
Djibouti	2014	51.9	0
Djibouti	2015	51.9	0
Djibouti	2016	52	0
Djibouti	2017	52	0
Djibouti	2018	52	0
Djibouti	2019	52	0
Dominica	2000	26.8	0
Dominica	2001	26.6	0
Dominica	2002	26.4	0
Dominica	2003	26.3	0
Dominica	2004	26.5	0
Dominica	2005	26.7	0
Dominica	2006	27	0
Dominica	2007	27.3	0
Dominica	2008	27.6	0
Dominica	2009	27.9	0
Dominica	2010	28.2	0
Dominica	2011	28.3	0
Dominica	2012	28.4	0
Dominica	2013	28.5	0
Dominica	2014	28.7	0
Dominica	2015	28.9	0
Dominica	2016	29.1	0
Dominica	2017	29.2	0
Dominica	2018	29.5	0
Dominica	2019	29.8	0
Dominican Republic	2000	34.6	0
Dominican Republic	2001	34.1	0
Dominican Republic	2002	33.7	0
Dominican Republic	2003	33.2	0
Dominican Republic	2004	32.8	0
Dominican Republic	2005	32.3	0
Dominican Republic	2006	31.7	0
Dominican Republic	2007	31.1	0
Dominican Republic	2008	30.6	0
Dominican Republic	2009	30.2	0
Dominican Republic	2010	30	0
Dominican Republic	2011	29.8	0
Dominican Republic	2012	29.6	0
Dominican Republic	2013	29.3	0
Dominican Republic	2014	29.2	0
Dominican Republic	2015	28.9	0
Dominican Republic	2016	28.5	0
Dominican Republic	2017	28.2	0
Dominican Republic	2018	28	0
Dominican Republic	2019	27.8	0
East Asia and Pacific (WB)	2000	3205397	0
East Asia and Pacific (WB)	2001	30885326	0
East Asia and Pacific (WB)	2002	29903362	0
East Asia and Pacific (WB)	2003	28935486	0
East Asia and Pacific (WB)	2004	28102283	0
East Asia and Pacific (WB)	2005	27287882	0
East Asia and Pacific (WB)	2006	26532984	0
East Asia and Pacific (WB)	2007	2573029	0
East Asia and Pacific (WB)	2008	25004356	0
East Asia and Pacific (WB)	2009	24373117	0
East Asia and Pacific (WB)	2010	23836239	0
East Asia and Pacific (WB)	2011	23390158	0
East Asia and Pacific (WB)	2012	23055248	0
East Asia and Pacific (WB)	2013	22873434	0
East Asia and Pacific (WB)	2014	22778624	0
East Asia and Pacific (WB)	2015	22843245	0
East Asia and Pacific (WB)	2016	2292659	0
East Asia and Pacific (WB)	2017	230039	0
East Asia and Pacific (WB)	2018	23151016	0
East Asia and Pacific (WB)	2019	23472826	0
East Timor	2000	51.3	0
East Timor	2001	49.9	0
East Timor	2002	48.7	0
East Timor	2003	47.7	0
East Timor	2004	46.8	0
East Timor	2005	46.3	0
East Timor	2006	45.8	0
East Timor	2007	45.4	0
East Timor	2008	45.1	0
East Timor	2009	44.9	0
East Timor	2010	44.9	0
East Timor	2011	45	0
East Timor	2012	45.2	0
East Timor	2013	45.5	0
East Timor	2014	45.7	0
East Timor	2015	45.9	0
East Timor	2016	46	0
East Timor	2017	46.1	0
East Timor	2018	46.1	0
East Timor	2019	46.3	0
Ecuador	2000	31.9	0
Ecuador	2001	31.4	0
Ecuador	2002	30.9	0
Ecuador	2003	30.5	0
Ecuador	2004	30.1	0
Ecuador	2005	29.6	0
Ecuador	2006	29.2	0
Ecuador	2007	28.5	0
Ecuador	2008	27.8	0
Ecuador	2009	27.1	0
Ecuador	2010	26.3	0
Ecuador	2011	25.6	0
Ecuador	2012	25	0
Ecuador	2013	24.5	0
Ecuador	2014	24.3	0
Ecuador	2015	24	0
Ecuador	2016	23.8	0
Ecuador	2017	23.7	0
Ecuador	2018	23.6	0
Ecuador	2019	23.5	0
Egypt	2000	39.6	12.0
Egypt	2001	39.6	12.0
Egypt	2002	39.8	12.0
Egypt	2003	40	12.0
Egypt	2004	40.1	12.0
Egypt	2005	40.2	12.0
Egypt	2006	40	12.0
Egypt	2007	39.7	12.0
Egypt	2008	39.1	12.0
Egypt	2009	38.4	12.0
Egypt	2010	37.7	12.0
Egypt	2011	36.9	12.0
Egypt	2012	36.2	12.0
Egypt	2013	35.5	12.0
Egypt	2014	34.9	12.0
Egypt	2015	34.1	12.0
Egypt	2016	33.5	12.0
Egypt	2017	33	12.0
Egypt	2018	32.5	12.0
Egypt	2019	32.2	12.0
El Salvador	2000	21.9	0
El Salvador	2001	22.2	0
El Salvador	2002	22.5	0
El Salvador	2003	22.9	0
El Salvador	2004	23.3	0
El Salvador	2005	23.7	0
El Salvador	2006	24.1	0
El Salvador	2007	24.3	0
El Salvador	2008	24.5	0
El Salvador	2009	24.7	0
El Salvador	2010	24.9	0
El Salvador	2011	24.9	0
El Salvador	2012	24.9	0
El Salvador	2013	24.9	0
El Salvador	2014	24.9	0
El Salvador	2015	24.8	0
El Salvador	2016	24.7	0
El Salvador	2017	24.6	0
El Salvador	2018	24.6	0
El Salvador	2019	24.6	0
Equatorial Guinea	2000	77.7	0
Equatorial Guinea	2001	76.8	0
Equatorial Guinea	2002	75.9	0
Equatorial Guinea	2003	75	0
Equatorial Guinea	2004	74.1	0
Equatorial Guinea	2005	73.1	0
Equatorial Guinea	2006	72.2	0
Equatorial Guinea	2007	71.2	0
Equatorial Guinea	2008	70.3	0
Equatorial Guinea	2009	69.5	0
Equatorial Guinea	2010	68.9	0
Equatorial Guinea	2011	68.3	0
Equatorial Guinea	2012	67.9	0
Equatorial Guinea	2013	67.5	0
Equatorial Guinea	2014	67.2	0
Equatorial Guinea	2015	66.8	0
Equatorial Guinea	2016	66.3	0
Equatorial Guinea	2017	65.7	0
Equatorial Guinea	2018	65	0
Equatorial Guinea	2019	64.3	0
Eritrea	2000	59.5	0
Eritrea	2001	58.1	0
Eritrea	2002	56.8	0
Eritrea	2003	55.7	0
Eritrea	2004	54.7	0
Eritrea	2005	53.8	0
Eritrea	2006	53	0
Eritrea	2007	52.1	0
Eritrea	2008	51.3	0
Eritrea	2009	50.6	0
Eritrea	2010	49.9	0
Eritrea	2011	49.4	0
Eritrea	2012	49	0
Eritrea	2013	48.8	0
Eritrea	2014	48.7	0
Eritrea	2015	48.6	0
Eritrea	2016	48.7	0
Eritrea	2017	48.7	0
Eritrea	2018	48.8	0
Eritrea	2019	48.8	0
Estonia	2000	23.1	0
Estonia	2001	22.4	0
Estonia	2002	21.8	0
Estonia	2003	21.3	0
Estonia	2004	20.7	0
Estonia	2005	20.3	0
Estonia	2006	19.8	0
Estonia	2007	19.3	0
Estonia	2008	18.7	0
Estonia	2009	18.4	0
Estonia	2010	18.1	0
Estonia	2011	18	0
Estonia	2012	17.8	0
Estonia	2013	17.7	0
Estonia	2014	17.7	0
Estonia	2015	17.7	0
Estonia	2016	17.7	0
Estonia	2017	17.7	0
Estonia	2018	17.8	0
Estonia	2019	18	0
Eswatini	2000	45.8	0
Eswatini	2001	45.7	0
Eswatini	2002	45.7	0
Eswatini	2003	45.9	0
Eswatini	2004	46	0
Eswatini	2005	46.2	0
Eswatini	2006	45.4	0
Eswatini	2007	45.2	0
Eswatini	2008	45.6	0
Eswatini	2009	45.3	0
Eswatini	2010	44.1	0
Eswatini	2011	42.9	0
Eswatini	2012	42.3	0
Eswatini	2013	42.3	0
Eswatini	2014	42.8	0
Eswatini	2015	41.9	0
Eswatini	2016	42.6	0
Eswatini	2017	44.2	0
Eswatini	2018	43.4	0
Eswatini	2019	42.7	0
Ethiopia	2000	68.5	10.0
Ethiopia	2001	66.5	10.0
Ethiopia	2002	64.4	10.0
Ethiopia	2003	62.4	10.0
Ethiopia	2004	60.4	10.0
Ethiopia	2005	58.5	10.0
Ethiopia	2006	56.9	10.0
Ethiopia	2007	55.3	10.0
Ethiopia	2008	53.8	10.0
Ethiopia	2009	52.6	10.0
Ethiopia	2010	51.6	10.0
Ethiopia	2011	51	10.0
Ethiopia	2012	50.6	10.0
Ethiopia	2013	50.4	10.0
Ethiopia	2014	50.3	10.0
Ethiopia	2015	50.5	10.0
Ethiopia	2016	50.9	10.0
Ethiopia	2017	51.2	10.0
Ethiopia	2018	51.6	10.0
Ethiopia	2019	52.1	10.0
Europe and Central Asia (WB)	2000	23037336	0
Europe and Central Asia (WB)	2001	22356375	0
Europe and Central Asia (WB)	2002	218385	0
Europe and Central Asia (WB)	2003	21422817	0
Europe and Central Asia (WB)	2004	21044746	0
Europe and Central Asia (WB)	2005	20682398	0
Europe and Central Asia (WB)	2006	2036497	0
Europe and Central Asia (WB)	2007	20052929	0
Europe and Central Asia (WB)	2008	19764545	0
Europe and Central Asia (WB)	2009	19491453	0
Europe and Central Asia (WB)	2010	192596	0
Europe and Central Asia (WB)	2011	1912357	0
Europe and Central Asia (WB)	2012	19070963	0
Europe and Central Asia (WB)	2013	19016602	0
Europe and Central Asia (WB)	2014	19050087	0
Europe and Central Asia (WB)	2015	19102718	0
Europe and Central Asia (WB)	2016	19200808	0
Europe and Central Asia (WB)	2017	1934461	0
Europe and Central Asia (WB)	2018	19562546	0
Europe and Central Asia (WB)	2019	19879911	0
European Union (27)	2000	14421059	0
European Union (27)	2001	14161098	0
European Union (27)	2002	14046891	0
European Union (27)	2003	14012741	0
European Union (27)	2004	13987614	0
European Union (27)	2005	13928112	0
European Union (27)	2006	139048395	0
European Union (27)	2007	13876424	0
European Union (27)	2008	1387039	0
European Union (27)	2009	13878102	0
European Union (27)	2010	13925582	0
European Union (27)	2011	14018777	0
European Union (27)	2012	14128133	0
European Union (27)	2013	14276298	0
European Union (27)	2014	14495772	0
European Union (27)	2015	14733147	0
European Union (27)	2016	15002338	0
European Union (27)	2017	15338502	0
European Union (27)	2018	15715568	0
European Union (27)	2019	16135534	0
Fiji	2000	36.3	0
Fiji	2001	36.8	0
Fiji	2002	37.3	0
Fiji	2003	38	0
Fiji	2004	38.7	0
Fiji	2005	39.4	0
Fiji	2006	40	0
Fiji	2007	40.4	0
Fiji	2008	40.5	0
Fiji	2009	40.5	0
Fiji	2010	40.4	0
Fiji	2011	40.3	0
Fiji	2012	40.1	0
Fiji	2013	39.9	0
Fiji	2014	39.8	0
Fiji	2015	39.8	0
Fiji	2016	39.9	0
Fiji	2017	39.9	0
Fiji	2018	39.9	0
Fiji	2019	39.9	0
Finland	2000	10.7	2.0
Finland	2001	10.5	2.0
Finland	2002	10.4	2.0
Finland	2003	10.3	2.0
Finland	2004	10.3	2.0
Finland	2005	10.2	2.0
Finland	2006	10.2	2.0
Finland	2007	10.1	2.0
Finland	2008	10.1	2.0
Finland	2009	10	2.0
Finland	2010	10	2.0
Finland	2011	10	2.0
Finland	2012	10.1	2.0
Finland	2013	10.2	2.0
Finland	2014	10.4	2.0
Finland	2015	10.5	2.0
Finland	2016	10.8	2.0
Finland	2017	11.1	2.0
Finland	2018	11.4	2.0
Finland	2019	11.8	2.0
France	2000	10.9	10.0
France	2001	10.7	10.0
France	2002	10.7	10.0
France	2003	10.7	10.0
France	2004	10.9	10.0
France	2005	10.9	10.0
France	2006	11	10.0
France	2007	11.1	10.0
France	2008	11.2	10.0
France	2009	11.3	10.0
France	2010	11.4	10.0
France	2011	11.5	10.0
France	2012	11.7	10.0
France	2013	11.9	10.0
France	2014	12.3	10.0
France	2015	12.7	10.0
France	2016	13.1	10.0
France	2017	13.6	10.0
France	2018	14.2	10.0
France	2019	14.7	10.0
Gabon	2000	68.3	0
Gabon	2001	67.9	0
Gabon	2002	67.4	0
Gabon	2003	67	0
Gabon	2004	66.4	0
Gabon	2005	65.9	0
Gabon	2006	65.4	0
Gabon	2007	64.8	0
Gabon	2008	64.2	0
Gabon	2009	63.7	0
Gabon	2010	63.2	0
Gabon	2011	62.8	0
Gabon	2012	62.3	0
Gabon	2013	61.9	0
Gabon	2014	61.5	0
Gabon	2015	60.9	0
Gabon	2016	60.1	0
Gabon	2017	59.4	0
Gabon	2018	58.6	0
Gabon	2019	57.9	0
Gambia	2000	75	0
Gambia	2001	75	0
Gambia	2002	74.9	0
Gambia	2003	74.7	0
Gambia	2004	74.4	0
Gambia	2005	74.1	0
Gambia	2006	73.6	0
Gambia	2007	73.1	0
Gambia	2008	72.5	0
Gambia	2009	71.8	0
Gambia	2010	71	0
Gambia	2011	70.1	0
Gambia	2012	69	0
Gambia	2013	67.6	0
Gambia	2014	65.9	0
Gambia	2015	63.8	0
Gambia	2016	61.2	0
Gambia	2017	58.3	0
Gambia	2018	55.3	0
Gambia	2019	52.3	0
Georgia	2000	36.9	0
Georgia	2001	35.7	0
Georgia	2002	34.4	0
Georgia	2003	33.2	0
Georgia	2004	31.9	0
Georgia	2005	30.7	0
Georgia	2006	29.6	0
Georgia	2007	28.5	0
Georgia	2008	27.5	0
Georgia	2009	26.6	0
Georgia	2010	25.7	0
Georgia	2011	24.9	0
Georgia	2012	24.3	0
Georgia	2013	23.9	0
Georgia	2014	23.7	0
Georgia	2015	23.6	0
Georgia	2016	23.7	0
Georgia	2017	23.9	0
Georgia	2018	24.2	0
Georgia	2019	24.6	0
Germany	2000	11.7	34.0
Germany	2001	11.6	34.0
Germany	2002	11.6	34.0
Germany	2003	11.7	34.0
Germany	2004	11.7	34.0
Germany	2005	11.7	34.0
Germany	2006	11.7	34.0
Germany	2007	11.7	34.0
Germany	2008	11.8	34.0
Germany	2009	11.8	34.0
Germany	2010	11.9	34.0
Germany	2011	12	34.0
Germany	2012	12.1	34.0
Germany	2013	12.4	34.0
Germany	2014	12.7	34.0
Germany	2015	13.1	34.0
Germany	2016	13.5	34.0
Germany	2017	14	34.0
Germany	2018	14.5	34.0
Germany	2019	15.1	34.0
Ghana	2000	76.4	9.0
Ghana	2001	76.2	9.0
Ghana	2002	76	9.0
Ghana	2003	75.7	9.0
Ghana	2004	75.3	9.0
Ghana	2005	74.8	9.0
Ghana	2006	74.2	9.0
Ghana	2007	73.5	9.0
Ghana	2008	72.6	9.0
Ghana	2009	71.7	9.0
Ghana	2010	70.5	9.0
Ghana	2011	69.4	9.0
Ghana	2012	68.4	9.0
Ghana	2013	67.5	9.0
Ghana	2014	66.5	9.0
Ghana	2015	65.4	9.0
Ghana	2016	64.1	9.0
Ghana	2017	62.6	9.0
Ghana	2018	61	9.0
Ghana	2019	59.5	9.0
Greece	2000	14	3.0
Greece	2001	13.7	3.0
Greece	2002	13.5	3.0
Greece	2003	13.3	3.0
Greece	2004	13.3	3.0
Greece	2005	13.3	3.0
Greece	2006	13.3	3.0
Greece	2007	13.3	3.0
Greece	2008	13.3	3.0
Greece	2009	13.4	3.0
Greece	2010	13.6	3.0
Greece	2011	13.8	3.0
Greece	2012	14.1	3.0
Greece	2013	14.5	3.0
Greece	2014	15	3.0
Greece	2015	15.4	3.0
Greece	2016	15.8	3.0
Greece	2017	16.2	3.0
Greece	2018	16.5	3.0
Greece	2019	16.7	3.0
Grenada	2000	24.5	0
Grenada	2001	24.3	0
Grenada	2002	24.2	0
Grenada	2003	24	0
Grenada	2004	24.1	0
Grenada	2005	24.1	0
Grenada	2006	24.1	0
Grenada	2007	24.1	0
Grenada	2008	24	0
Grenada	2009	24	0
Grenada	2010	24.1	0
Grenada	2011	23.9	0
Grenada	2012	23.8	0
Grenada	2013	23.8	0
Grenada	2014	23.7	0
Grenada	2015	23.7	0
Grenada	2016	23.6	0
Grenada	2017	23.6	0
Grenada	2018	23.6	0
Grenada	2019	23.6	0
Guatemala	2000	32.7	0
Guatemala	2001	32.8	0
Guatemala	2002	32.9	0
Guatemala	2003	33	0
Guatemala	2004	32.8	0
Guatemala	2005	32.2	0
Guatemala	2006	31.4	0
Guatemala	2007	30.1	0
Guatemala	2008	28.4	0
Guatemala	2009	26.4	0
Guatemala	2010	24	0
Guatemala	2011	21.5	0
Guatemala	2012	19.1	0
Guatemala	2013	16.7	0
Guatemala	2014	14.7	0
Guatemala	2015	13.1	0
Guatemala	2016	11.8	0
Guatemala	2017	10.8	0
Guatemala	2018	10.2	0
Guatemala	2019	9.8	0
Guinea	2000	80.9	0
Guinea	2001	80.2	0
Guinea	2002	79.6	0
Guinea	2003	78.9	0
Guinea	2004	78.3	0
Guinea	2005	77.7	0
Guinea	2006	77.2	0
Guinea	2007	76.8	0
Guinea	2008	76.5	0
Guinea	2009	76.3	0
Guinea	2010	76.2	0
Guinea	2011	76.1	0
Guinea	2012	76.1	0
Guinea	2013	76.1	0
Guinea	2014	76.1	0
Guinea	2015	75.9	0
Guinea	2016	75.6	0
Guinea	2017	75.1	0
Guinea	2018	74.4	0
Guinea	2019	73.8	0
Guinea-Bissau	2000	79.7	0
Guinea-Bissau	2001	79.2	0
Guinea-Bissau	2002	78.6	0
Guinea-Bissau	2003	78	0
Guinea-Bissau	2004	77.3	0
Guinea-Bissau	2005	76.6	0
Guinea-Bissau	2006	75.9	0
Guinea-Bissau	2007	75.2	0
Guinea-Bissau	2008	74.5	0
Guinea-Bissau	2009	73.8	0
Guinea-Bissau	2010	73.2	0
Guinea-Bissau	2011	72.6	0
Guinea-Bissau	2012	72.2	0
Guinea-Bissau	2013	71.8	0
Guinea-Bissau	2014	71.3	0
Guinea-Bissau	2015	70.9	0
Guinea-Bissau	2016	70.4	0
Guinea-Bissau	2017	69.7	0
Guinea-Bissau	2018	68.9	0
Guinea-Bissau	2019	68	0
Guyana	2000	39.7	0
Guyana	2001	39.4	0
Guyana	2002	39.2	0
Guyana	2003	39.1	0
Guyana	2004	39.1	0
Guyana	2005	38.9	0
Guyana	2006	38.6	0
Guyana	2007	38.2	0
Guyana	2008	37.6	0
Guyana	2009	36.9	0
Guyana	2010	36	0
Guyana	2011	35.1	0
Guyana	2012	34.1	0
Guyana	2013	33.4	0
Guyana	2014	32.5	0
Guyana	2015	31.7	0
Guyana	2016	31	0
Guyana	2017	30.3	0
Guyana	2018	29.8	0
Guyana	2019	29.3	0
Haiti	2000	64.4	0
Haiti	2001	64.1	0
Haiti	2002	63.8	0
Haiti	2003	63.7	0
Haiti	2004	63.6	0
Haiti	2005	63.5	0
Haiti	2006	63.5	0
Haiti	2007	63.4	0
Haiti	2008	63.2	0
Haiti	2009	63.1	0
Haiti	2010	62.9	0
Haiti	2011	62.7	0
Haiti	2012	62.5	0
Haiti	2013	62.4	0
Haiti	2014	62.2	0
Haiti	2015	62	0
Haiti	2016	61.7	0
Haiti	2017	61.3	0
Haiti	2018	60.7	0
Haiti	2019	60.1	0
High-income countries	2000	14376705	0
High-income countries	2001	1410259	0
High-income countries	2002	13930216	0
High-income countries	2003	13810668	0
High-income countries	2004	13718875	0
High-income countries	2005	13626418	0
High-income countries	2006	13505561	0
High-income countries	2007	13397885	0
High-income countries	2008	13315154	0
High-income countries	2009	132599745	0
High-income countries	2010	13220523	0
High-income countries	2011	13260919	0
High-income countries	2012	13339549	0
High-income countries	2013	13415663	0
High-income countries	2014	13526517	0
High-income countries	2015	13636515	0
High-income countries	2016	13787462	0
High-income countries	2017	13925957	0
High-income countries	2018	1412242	0
High-income countries	2019	14357774	0
Honduras	2000	35.5	0
Honduras	2001	35.6	0
Honduras	2002	35.7	0
Honduras	2003	35.8	0
Honduras	2004	35.9	0
Honduras	2005	35.8	0
Honduras	2006	35.6	0
Honduras	2007	35.3	0
Honduras	2008	34.7	0
Honduras	2009	34.1	0
Honduras	2010	33.3	0
Honduras	2011	32.5	0
Honduras	2012	31.7	0
Honduras	2013	30.9	0
Honduras	2014	30	0
Honduras	2015	29.2	0
Honduras	2016	28.4	0
Honduras	2017	27.6	0
Honduras	2018	26.9	0
Honduras	2019	26.2	0
Hungary	2000	20.6	1.0
Hungary	2001	19.9	1.0
Hungary	2002	19.4	1.0
Hungary	2003	19.1	1.0
Hungary	2004	18.9	1.0
Hungary	2005	18.7	1.0
Hungary	2006	18.7	1.0
Hungary	2007	18.6	1.0
Hungary	2008	18.4	1.0
Hungary	2009	18.3	1.0
Hungary	2010	18.3	1.0
Hungary	2011	18.4	1.0
Hungary	2012	18.4	1.0
Hungary	2013	18.4	1.0
Hungary	2014	18.4	1.0
Hungary	2015	18.3	1.0
Hungary	2016	18.1	1.0
Hungary	2017	17.9	1.0
Hungary	2018	17.9	1.0
Hungary	2019	18.1	1.0
Iceland	2000	10.2	0
Iceland	2001	9.9	0
Iceland	2002	9.7	0
Iceland	2003	9.6	0
Iceland	2004	9.5	0
Iceland	2005	9.4	0
Iceland	2006	9.4	0
Iceland	2007	9.4	0
Iceland	2008	9.4	0
Iceland	2009	9.4	0
Iceland	2010	9.4	0
Iceland	2011	9.6	0
Iceland	2012	9.7	0
Iceland	2013	9.8	0
Iceland	2014	9.9	0
Iceland	2015	10	0
Iceland	2016	10.1	0
Iceland	2017	10.4	0
Iceland	2018	10.6	0
Iceland	2019	11	0
India	2000	69.5	242.0
India	2001	68.3	242.0
India	2002	67.3	242.0
India	2003	66.3	242.0
India	2004	65.3	242.0
India	2005	64.4	242.0
India	2006	63.4	242.0
India	2007	62.5	242.0
India	2008	61.5	242.0
India	2009	60.6	242.0
India	2010	59.7	242.0
India	2011	58.8	242.0
India	2012	58	242.0
India	2013	57.2	242.0
India	2014	56.4	242.0
India	2015	55.7	242.0
India	2016	55	242.0
India	2017	54.5	242.0
India	2018	53.9	242.0
India	2019	53.4	242.0
Indonesia	2000	43.9	3.0
Indonesia	2001	43	3.0
Indonesia	2002	42.1	3.0
Indonesia	2003	41.2	3.0
Indonesia	2004	40.5	3.0
Indonesia	2005	39.8	3.0
Indonesia	2006	39.1	3.0
Indonesia	2007	38.5	3.0
Indonesia	2008	37.9	3.0
Indonesia	2009	37.5	3.0
Indonesia	2010	37.1	3.0
Indonesia	2011	36.9	3.0
Indonesia	2012	36.9	3.0
Indonesia	2013	37	3.0
Indonesia	2014	37.2	3.0
Indonesia	2015	37.5	3.0
Indonesia	2016	37.8	3.0
Indonesia	2017	38	3.0
Indonesia	2018	38.2	3.0
Indonesia	2019	38.4	3.0
Iran	2000	40.9	14.0
Iran	2001	39.6	14.0
Iran	2002	38.5	14.0
Iran	2003	37.5	14.0
Iran	2004	36.5	14.0
Iran	2005	35.5	14.0
Iran	2006	34.5	14.0
Iran	2007	33.5	14.0
Iran	2008	32.5	14.0
Iran	2009	31.6	14.0
Iran	2010	30.7	14.0
Iran	2011	29.8	14.0
Iran	2012	29	14.0
Iran	2013	28.3	14.0
Iran	2014	27.7	14.0
Iran	2015	27.2	14.0
Iran	2016	26.8	14.0
Iran	2017	26.5	14.0
Iran	2018	26.4	14.0
Iran	2019	26.5	14.0
Iraq	2000	36.9	0
Iraq	2001	36	0
Iraq	2002	35.2	0
Iraq	2003	34.7	0
Iraq	2004	34.1	0
Iraq	2005	33.5	0
Iraq	2006	32.8	0
Iraq	2007	32	0
Iraq	2008	31.1	0
Iraq	2009	30.3	0
Iraq	2010	29.5	0
Iraq	2011	29	0
Iraq	2012	28.4	0
Iraq	2013	28.2	0
Iraq	2014	28	0
Iraq	2015	28.1	0
Iraq	2016	28.3	0
Iraq	2017	28.6	0
Iraq	2018	28.9	0
Iraq	2019	29.4	0
Ireland	2000	12.7	13.0
Ireland	2001	12.5	13.0
Ireland	2002	12.3	13.0
Ireland	2003	12.1	13.0
Ireland	2004	12	13.0
Ireland	2005	11.9	13.0
Ireland	2006	11.9	13.0
Ireland	2007	12	13.0
Ireland	2008	12.1	13.0
Ireland	2009	12.2	13.0
Ireland	2010	12.4	13.0
Ireland	2011	12.5	13.0
Ireland	2012	12.6	13.0
Ireland	2013	12.7	13.0
Ireland	2014	12.9	13.0
Ireland	2015	13	13.0
Ireland	2016	13.2	13.0
Ireland	2017	13.5	13.0
Ireland	2018	13.8	13.0
Ireland	2019	14.1	13.0
Israel	2000	14	3.0
Israel	2001	13.5	3.0
Israel	2002	13.2	3.0
Israel	2003	12.8	3.0
Israel	2004	12.6	3.0
Israel	2005	12.5	3.0
Israel	2006	12.4	3.0
Israel	2007	12.4	3.0
Israel	2008	12.4	3.0
Israel	2009	12.4	3.0
Israel	2010	12.5	3.0
Israel	2011	12.5	3.0
Israel	2012	12.6	3.0
Israel	2013	12.7	3.0
Israel	2014	12.8	3.0
Israel	2015	13	3.0
Israel	2016	13.3	3.0
Israel	2017	13.5	3.0
Israel	2018	13.9	3.0
Israel	2019	14.3	3.0
Italy	2000	12.3	23.0
Italy	2001	12.1	23.0
Italy	2002	12	23.0
Italy	2003	12	23.0
Italy	2004	12	23.0
Italy	2005	12	23.0
Italy	2006	12.1	23.0
Italy	2007	12.1	23.0
Italy	2008	12.2	23.0
Italy	2009	12.2	23.0
Italy	2010	12.3	23.0
Italy	2011	12.5	23.0
Italy	2012	12.7	23.0
Italy	2013	13	23.0
Italy	2014	13.3	23.0
Italy	2015	13.6	23.0
Italy	2016	13.9	23.0
Italy	2017	14.2	23.0
Italy	2018	14.5	23.0
Italy	2019	14.9	23.0
Jamaica	2000	27.7	0
Jamaica	2001	27.4	0
Jamaica	2002	27.3	0
Jamaica	2003	27.3	0
Jamaica	2004	27.3	0
Jamaica	2005	27.2	0
Jamaica	2006	27.2	0
Jamaica	2007	27.1	0
Jamaica	2008	26.9	0
Jamaica	2009	26.6	0
Jamaica	2010	26.3	0
Jamaica	2011	25.9	0
Jamaica	2012	25.5	0
Jamaica	2013	25.1	0
Jamaica	2014	24.9	0
Jamaica	2015	24.5	0
Jamaica	2016	24.3	0
Jamaica	2017	24	0
Jamaica	2018	23.7	0
Jamaica	2019	23.6	0
Japan	2000	15.1	6.0
Japan	2001	14.9	6.0
Japan	2002	14.9	6.0
Japan	2003	14.9	6.0
Japan	2004	14.9	6.0
Japan	2005	15	6.0
Japan	2006	15.1	6.0
Japan	2007	15.1	6.0
Japan	2008	15.2	6.0
Japan	2009	15.2	6.0
Japan	2010	15.3	6.0
Japan	2011	15.4	6.0
Japan	2012	15.4	6.0
Japan	2013	15.5	6.0
Japan	2014	15.7	6.0
Japan	2015	15.8	6.0
Japan	2016	16	6.0
Japan	2017	16.2	6.0
Japan	2018	16.5	6.0
Japan	2019	16.7	6.0
Jordan	2000	32.6	2.0
Jordan	2001	32	2.0
Jordan	2002	31.5	2.0
Jordan	2003	31.3	2.0
Jordan	2004	31.2	2.0
Jordan	2005	31.1	2.0
Jordan	2006	31.1	2.0
Jordan	2007	30.9	2.0
Jordan	2008	30.8	2.0
Jordan	2009	30.6	2.0
Jordan	2010	30.4	2.0
Jordan	2011	30.5	2.0
Jordan	2012	30.5	2.0
Jordan	2013	30.6	2.0
Jordan	2014	30.9	2.0
Jordan	2015	31.3	2.0
Jordan	2016	31.7	2.0
Jordan	2017	32.1	2.0
Jordan	2018	32.4	2.0
Jordan	2019	32.7	2.0
Kazakhstan	2000	41.9	3.0
Kazakhstan	2001	39.6	3.0
Kazakhstan	2002	37.6	3.0
Kazakhstan	2003	35.9	3.0
Kazakhstan	2004	34.3	3.0
Kazakhstan	2005	32.9	3.0
Kazakhstan	2006	31.5	3.0
Kazakhstan	2007	30	3.0
Kazakhstan	2008	28.6	3.0
Kazakhstan	2009	27.2	3.0
Kazakhstan	2010	26	3.0
Kazakhstan	2011	24.8	3.0
Kazakhstan	2012	23.8	3.0
Kazakhstan	2013	22.9	3.0
Kazakhstan	2014	22.2	3.0
Kazakhstan	2015	21.7	3.0
Kazakhstan	2016	21.6	3.0
Kazakhstan	2017	21.7	3.0
Kazakhstan	2018	22.2	3.0
Kazakhstan	2019	23	3.0
Kenya	2000	56.7	30.0
Kenya	2001	54.6	30.0
Kenya	2002	52.5	30.0
Kenya	2003	50.6	30.0
Kenya	2004	48.8	30.0
Kenya	2005	46.9	30.0
Kenya	2006	45.3	30.0
Kenya	2007	43.7	30.0
Kenya	2008	42	30.0
Kenya	2009	40.7	30.0
Kenya	2010	39.9	30.0
Kenya	2011	39.4	30.0
Kenya	2012	39.3	30.0
Kenya	2013	39.3	30.0
Kenya	2014	39.7	30.0
Kenya	2015	40.1	30.0
Kenya	2016	40.6	30.0
Kenya	2017	41.4	30.0
Kenya	2018	42	30.0
Kenya	2019	42.8	30.0
Kiribati	2000	52.2	0
Kiribati	2001	52	0
Kiribati	2002	51.9	0
Kiribati	2003	51.9	0
Kiribati	2004	52.1	0
Kiribati	2005	52.4	0
Kiribati	2006	52.7	0
Kiribati	2007	53	0
Kiribati	2008	53.2	0
Kiribati	2009	53.2	0
Kiribati	2010	53.1	0
Kiribati	2011	52.9	0
Kiribati	2012	52.6	0
Kiribati	2013	52.3	0
Kiribati	2014	51.9	0
Kiribati	2015	51.5	0
Kiribati	2016	50.9	0
Kiribati	2017	50.4	0
Kiribati	2018	49.9	0
Kiribati	2019	49.4	0
Kuwait	2000	20	0
Kuwait	2001	19.4	0
Kuwait	2002	18.9	0
Kuwait	2003	18.6	0
Kuwait	2004	18.3	0
Kuwait	2005	17.9	0
Kuwait	2006	17.5	0
Kuwait	2007	17.3	0
Kuwait	2008	17.3	0
Kuwait	2009	17.5	0
Kuwait	2010	17.4	0
Kuwait	2011	17.5	0
Kuwait	2012	17.7	0
Kuwait	2013	18.1	0
Kuwait	2014	18.4	0
Kuwait	2015	18.6	0
Kuwait	2016	18.8	0
Kuwait	2017	19.2	0
Kuwait	2018	19.4	0
Kuwait	2019	19.8	0
Kyrgyzstan	2000	42.8	0
Kyrgyzstan	2001	41.4	0
Kyrgyzstan	2002	40.2	0
Kyrgyzstan	2003	39.3	0
Kyrgyzstan	2004	38.5	0
Kyrgyzstan	2005	37.8	0
Kyrgyzstan	2006	37.3	0
Kyrgyzstan	2007	36.6	0
Kyrgyzstan	2008	35.9	0
Kyrgyzstan	2009	35.3	0
Kyrgyzstan	2010	34.7	0
Kyrgyzstan	2011	34.2	0
Kyrgyzstan	2012	34	0
Kyrgyzstan	2013	33.7	0
Kyrgyzstan	2014	33.6	0
Kyrgyzstan	2015	33.6	0
Kyrgyzstan	2016	33.5	0
Kyrgyzstan	2017	33.4	0
Kyrgyzstan	2018	33.3	0
Kyrgyzstan	2019	33.4	0
Laos	2000	50.2	0
Laos	2001	49.3	0
Laos	2002	48.4	0
Laos	2003	47.7	0
Laos	2004	46.9	0
Laos	2005	46.2	0
Laos	2006	45.4	0
Laos	2007	44.7	0
Laos	2008	44	0
Laos	2009	43.4	0
Laos	2010	42.9	0
Laos	2011	42.4	0
Laos	2012	42	0
Laos	2013	41.8	0
Laos	2014	41.6	0
Laos	2015	41.5	0
Laos	2016	41.4	0
Laos	2017	41.3	0
Laos	2018	41.3	0
Laos	2019	41.4	0
Latin America and Caribbean (WB)	2000	30267693	0
Latin America and Caribbean (WB)	2001	29743145	0
Latin America and Caribbean (WB)	2002	29344435	0
Latin America and Caribbean (WB)	2003	29019379	0
Latin America and Caribbean (WB)	2004	28661236	0
Latin America and Caribbean (WB)	2005	28225965	0
Latin America and Caribbean (WB)	2006	2773926	0
Latin America and Caribbean (WB)	2007	27166208	0
Latin America and Caribbean (WB)	2008	2651555	0
Latin America and Caribbean (WB)	2009	25821428	0
Latin America and Caribbean (WB)	2010	25069443	0
Latin America and Caribbean (WB)	2011	24328548	0
Latin America and Caribbean (WB)	2012	23669209	0
Latin America and Caribbean (WB)	2013	23047678	0
Latin America and Caribbean (WB)	2014	2248197	0
Latin America and Caribbean (WB)	2015	2198652	0
Latin America and Caribbean (WB)	2016	21495474	0
Latin America and Caribbean (WB)	2017	21106937	0
Latin America and Caribbean (WB)	2018	20735996	0
Latin America and Caribbean (WB)	2019	20549572	0
Latvia	2000	27.4	0
Latvia	2001	26.5	0
Latvia	2002	25.7	0
Latvia	2003	25	0
Latvia	2004	24.3	0
Latvia	2005	23.5	0
Latvia	2006	22.8	0
Latvia	2007	22.3	0
Latvia	2008	21.7	0
Latvia	2009	21.3	0
Latvia	2010	20.9	0
Latvia	2011	20.6	0
Latvia	2012	20.3	0
Latvia	2013	20	0
Latvia	2014	19.7	0
Latvia	2015	19.5	0
Latvia	2016	19.3	0
Latvia	2017	19.2	0
Latvia	2018	19.2	0
Latvia	2019	19.4	0
Lebanon	2000	26.1	0
Lebanon	2001	25.3	0
Lebanon	2002	24.6	0
Lebanon	2003	24	0
Lebanon	2004	23.6	0
Lebanon	2005	23	0
Lebanon	2006	22.5	0
Lebanon	2007	22.1	0
Lebanon	2008	21.7	0
Lebanon	2009	21.5	0
Lebanon	2010	21.2	0
Lebanon	2011	21.2	0
Lebanon	2012	21.3	0
Lebanon	2013	21.5	0
Lebanon	2014	21.6	0
Lebanon	2015	21.8	0
Lebanon	2016	22	0
Lebanon	2017	22.3	0
Lebanon	2018	22.5	0
[truncated: 2,061 more rows]
[truncated: 1 more columns]
